# Supplementary material for: Power output from 12 brands of contemporary LED light-curing units measured using 2 brands of radiometers
Source: PLoS One. 2022 Jul 8;17(7):e0267359. doi: 10.1371/journal.pone.0267359 (PMC9269870; doi:10.1371/journal.pone.0267359)
Supplement: S1 Data — (ZIP) [file pone.0267359.s001.zip]

Archive with 7 entries (6 files):
- Supplemental Rae Data/
- Supplemental Rae Data/.DS_Store
- __MACOSX/Supplemental Rae Data/._.DS_Store
- Supplemental Rae Data/Comparison between LCU samples within each model - t-test outcomes in 11-25-2021 copy.xlsx
- __MACOSX/Supplemental Rae Data/._Comparison between LCU samples within each model - t-test outcomes in 11-25-2021 copy.xlsx
- Supplemental Rae Data/input SPSS paper 1.xlsx
- __MACOSX/Supplemental Rae Data/._input SPSS paper 1.xlsx
