# Supplementary material for: Power output from 12 brands of contemporary LED light-curing units measured using 2 brands of radiometers
Source: PLoS One. 2022 Jul 8;17(7):e0267359. doi: 10.1371/journal.pone.0267359 (PMC9269870; doi:10.1371/journal.pone.0267359)
Supplement: S1 Data — (ZIP) [file pone.0267359.s001.zip › Supplemental Rae Data/Comparison between LCU samples within each model - t-test outcomes in 11-25-2021 copy.xlsx]

## Sheet: Planilha1
LCU and Example #	Identifier	GS			Bluephase A			Bluephase B			Mini Gig			Mini Gig
SmartLite Pro #2	a #2	929.206	12.6168		851	4.41588		876.2	7.56307		974.26	24.0125		1005.16	12.2527
SmartLite Pro #1	a #1	895.829	13.7941		812.6	4.15933		841.2	1.92354		937.4	10.3046		966.92	6.99192
DeepCure #2	b #2	764.523	3.31781		752.8	1.64317		777.4	5.45894		741.96	0.638749		777.96	5.2932
DeepCure #1	b #1	753.97	2.89493		727.4	4.44972		755.6	4.87852		731.44	1.43805		770.12	2.44172
DentalSpark K.Y.#2	c #2	549.362	25.0421		464.2	3.56371		495	5.95819		468.02	2.40977		485.04	5.61498
DentalSpark K.Y.#1	c #1	466.298	30.3756		384.2	3.49285		398.6	5.59464		424.6	2.44847		438.96	6.17195
Denjoy #1	d #1	465.296	6.84108		417	6.04152		431.8	12.276		462.98	3.30257		479.76	2.43372
Denjoy #2	d #2	458.573	10.0845		411.2	6.6106		415.2	8.8713		440.36	3.40044		460.36	1.91259
Woodpecker LED D #1	e #1	382.335	3.74429		353.2	6.18061		361	8.27647		378.84	2.45316		390.068	3.62796
Woodpecker LED D #2	e #2	372.339	11.0091		328.6	7.36885		341.4	4.39318		363.9	1.76777		378.44	1.61338
Woodpecker LED B #1	f #1	359.343	5.56368		321	4.79583		336.8	4.81664		347.3	6.10614		364.14	3.45948
Woodpecker LED B #2	f #2	343.518	3.05892		298.2	5.54076		313	2.91548		332.4	3.51497		345.44	3.86044
SDR Radii Plus #2	g #2	303.599	18.7614		256.8	4.96991		254.8	7.8867		272.82	11.0346		276.22	10.1989
SDR Radii Plus #1	g #1	287.761	31.8699		251.4	6.0663		255.2	7.15542		271.24	9.34655		271.56	13.0508
Valo Grand $1	h #1	917.649	8.83279		903.2	5.89067		952.8	6.01664		946.34	5.22475		993.54	5.21613
Valo Grand #2	h #2	882.106	1.67662		885.8	4.08656		923.8	6.01664		928.62	2.73807		977.5	1.82071
Bluephase G4 #1	I #1	715.355	10.4476		679.4	2.19089		719	3.67423		709.36	3.7454		735.44	4.59489
Bluephase G4 #2	I #2	709.246	1.90642		655.2	9.85901		701	8.12404		709.92	2.50639		734.7	4.14548
Bluephase PowerCure #2	j #2	601.275	10.8802		553.6	4.09878		585.8	3.34664		580.44	1.2341		603.04	2.13143
Bluephase PowerCure $1	j #1	580.518	8.35469		528	5.04975		555.6	3.71484		567.5	3.15515		592.02	2.29499
Valo Cordless #2	k #2	697.599	1.35695		661.4	3.71484		691.6	8.84873		697.82	3.60305		720.1	3.65171
Valo Cordless #1	k #1	660.618	11.6825		637.8	7.75887		665	7.84219		686.86	2.47851		712.9	2.81514
PinkWave #1	l #1	913.352	2.93526		1389.2	13.6638		1427.2	14.9399		913.88	16.0046		914.64	25.4693
PinkWave #2	l #2	905.089	8.5637		1362.2	11.2783		1419.6	9.20869		888.78	14.8893		920.66	13.6809
SmartLite Pro #2		929.206	12.6168	100		851	4.41588	100	876.2	7.56307	100	974.26	24.0125	100	1005.16	12.2527	100
Valo Grand #1		917.649	8.83279	98.7562		903.2	5.89067	106.134	952.8	6.01664	108.742	946.34	5.22475	97.1342	993.54	5.21613	98.844
PinkWave#1		913.352	2.93526	98.2938		1389.2	13.6638	163.243	1427.2	14.9399	162.885	913.88	16.0046	93.8025	914.64	25.4693	90.9945
DeepCure#2		764.523	3.31781	82.277		752.8	1.64317	88.4606	777.4	5.45894	88.724	741.96	0.638749	76.1563	777.96	5.2932	77.3966
Bluephase G4 #1		715.355	10.4476	76.9857		679.4	2.19089	79.8355	719	3.67423	82.0589	709.36	3.7454	72.8101	735.44	4.59489	73.1665
Valo Cordless #2		697.599	1.35695	75.0747		661.4	3.71484	77.7203	691.6	8.84873	78.9318	697.82	3.60305	71.6256	720.1	3.65171	71.6403
Bluephase PowerCure #2		601.275	10.8802	64.7085		553.6	4.09878	65.0529	585.8	3.34664	66.8569	580.44	1.2341	59.5775	603.04	2.13143	59.9944
DentalSpark K.Y.#2		549.362	25.0421	59.1216		464.2	3.56371	54.5476	495	5.95819	56.494	468.02	2.40977	48.0385	485.04	5.61498	48.255
Denjoy #1		465.296	6.84108	50.0746		417	6.04152	49.0012	431.8	12.276	49.281	462.98	3.30257	47.5212	479.76	2.43372	47.7297
Woodpecker LED D #1		382.335	3.74429	41.1464		353.2	6.18061	41.5041	361	8.27647	41.2006	378.84	2.45316	38.8849	390.068	3.62796	38.8066
Woodpecker LED B #1		359.343	5.56368	38.672		321	4.79583	37.7203	336.8	4.81664	38.4387	347.3	6.10614	35.6476	364.14	3.45948	36.2271
SDR Radii Plus #2		303.599	18.7614	32.673		256.8	4.96991	30.1763	254.8	7.8867	29.0801	272.82	11.0346	28.0028	276.22	10.1989	27.4802
