# Supplementary material for: Power output from 12 brands of contemporary LED light-curing units measured using 2 brands of radiometers
Source: PLoS One. 2022 Jul 8;17(7):e0267359. doi: 10.1371/journal.pone.0267359 (PMC9269870; doi:10.1371/journal.pone.0267359)
Supplement: S1 Data — (ZIP) [file pone.0267359.s001.zip › Supplemental Rae Data/input SPSS paper 1.xlsx]

## Sheet: Sample 1 vs sample 2 (2)
	IS									Bluephase A					Bluephase B			MSC15A			MSC15B			Difference between samples	Percentage (%)		Percentage difference in Power vlaues between samples
1 = DeepCure1	753.97			2.89493						727.4			4.44972		755.6	4.87852		731.44	1.43805		770.12	2.44172		10.5528	1.38031		Deepcure	1.38031		DentalSpark K.Y.	17.8135
1 = DeepCure2	764.523			3.31781						752.8			1.64317		777.4	5.45894		741.96	0.638749		777.96	5.2932					Denjoy	1.44494		Valo Cordless	5.30122
2=Denjoy1	465.296			6.84108						417			6.04152		431.8	12.276		462.98	3.30257		479.76	2.43372		6.72324	1.44494		DentalSpark K.Y.	15.1201		SDR Radii Plus	5.21663
2=Denjoy2	458.573			10.0845						411.2			6.6106		415.2	8.8713		440.36	3.40044		460.36	1.91259					Bluephase G4	0.854025		Woodpecker LED B	4.40374
3= DentalSpark K.Y.1	466.298			30.3756						384.2			3.49285		398.6	5.59464		424.6	2.44847		438.96	6.17195		83.0641	15.1201		Bluephase Power Cure	3.45214		Valo Grand	3.87323
3= DentalSpark K.Y.2	549.362			25.0421						464.2			3.56371		495	5.95819		468.02	2.40977		485.04	5.61498					Woodpecker LED B	4.40374		SmartLite Pro	3.59197
4= Bluephase G41	715.355			10.4476						679.4			2.19089		719	3.67423		709.36	3.7454		735.44	4.59489		6.10931	0.854025		Woodpecker LED D	2.61439		Bluephase Power Cure	3.45214
4= Bluephase G42	709.246			1.90642						655.2			9.85901		701	8.12404		709.92	2.50639		734.7	4.14548					SmartLite Pro	3.59197		Woodpecker LED D	2.61439
5=Bluephase PowerCure1	580.518			8.35469						528			5.04975		555.6	3.71484		567.5	3.15515		592.02	2.29499		20.7569	3.45214		SDR Radii Plus	5.21663		Denjoy	1.44494
5=Bluephase PowerCure2	601.275			10.8802						553.6			4.09878		585.8	3.34664		580.44	1.2341		603.04	2.13143					PinkWave	0.904769		Deepcure	1.38031
6= Woodpecker LED B1	359.343			5.56368						321			4.79583		336.8	4.81664		347.3	6.10614		364.14	3.45948		15.8245	4.40374		Valo Cordless	5.30122		PinkWave	0.904769
6= Woodpecker LED B2	343.518			3.05892						298.2			5.54076		313	2.91548		332.4	3.51497		345.44	3.86044					Valo Grand	3.87323		Bluephase G4	0.854025
7=Woodpecker LED D1	382.335			3.74429						353.2			6.18061		361	8.27647		378.84	2.45316		390.068	3.62796		9.99575	2.61439
7=Woodpecker LED D2	372.339			11.0091						328.6			7.36885		341.4	4.39318		363.9	1.76777		378.44	1.61338
8= SmartLite Pro1	895.829			13.7941						812.6			4.15933		841.2	1.92354		937.4	10.3046		966.92	6.99192		33.3768	3.59197
8= SmartLite Pro2	929.206			12.6168						851			4.41588		876.2	7.56307		974.26	24.0125		1005.16	12.2527
9= SDR Radii Plus1	287.761			31.8699						251.4			6.0663		255.2	7.15542		271.24	9.34655		271.56	13.0508		15.8376	5.21663
9= SDR Radii Plus2	303.599			18.7614						256.8			4.96991		254.8	7.8867		272.82	11.0346		276.22	10.1989
10=PinkWave1	913.352			2.93526						1389.2			13.6638		1427.2	14.9399		913.88	16.0046		914.64	25.4693		8.26373	0.904769
10=PinkWave2	905.089			8.5637						1362.2			11.2783		1419.6	9.20869		888.78	14.8893		920.66	13.6809
11=Valo Cordless1	660.618			11.6825						637.8			7.75887		665	7.84219		686.86	2.47851		712.9	2.81514		36.9813	5.30122
11=Valo Cordless2	697.599			1.35695						661.4			3.71484		691.6	8.84873		697.82	3.60305		720.1	3.65171
12= Valo Grand1	917.649			8.83279						903.2			5.89067		952.8	6.01664		946.34	5.22475		993.54	5.21613		35.5426	3.87323
12= Valo Grand2	882.106			1.67662						885.8			4.08656		923.8	6.01664		928.62	2.73807		977.5	1.82071
	IS			Bluephase A			Bluephase B			MSC15A			MSC15B
1 = DeepCure1	753.97	2.89493		727.4	4.44972		755.6	4.87852		731.44	1.43805		770.12	2.44172
1 = DeepCure2	764.523	3.31781		752.8	1.64317		777.4	5.45894		741.96	0.638749		777.96	5.2932
2=Denjoy1	465.296	6.84108		417	6.04152		431.8	12.276		462.98	3.30257		479.76	2.43372
2=Denjoy2	458.573	10.0845		411.2	6.6106		415.2	8.8713		440.36	3.40044		460.36	1.91259
3= DentalSpark K.Y.1	466.298	30.3756		384.2	3.49285		398.6	5.59464		424.6	2.44847		438.96	6.17195
3= DentalSpark K.Y.2	549.362	25.0421		464.2	3.56371		495	5.95819		468.02	2.40977		485.04	5.61498
4= Bluephase G41	715.355	10.4476		679.4	2.19089		719	3.67423		709.36	3.7454		735.44	4.59489
4= Bluephase G42	709.246	1.90642		655.2	9.85901		701	8.12404		709.92	2.50639		734.7	4.14548
5=Bluephase PowerCure1	580.518	8.35469		528	5.04975		555.6	3.71484		567.5	3.15515		592.02	2.29499
5=Bluephase PowerCure2	601.275	10.8802		553.6	4.09878		585.8	3.34664		580.44	1.2341		603.04	2.13143
6= Woodpecker LED B1	359.343	5.56368		321	4.79583		336.8	4.81664		347.3	6.10614		364.14	3.45948
6= Woodpecker LED B2	343.518	3.05892		298.2	5.54076		313	2.91548		332.4	3.51497		345.44	3.86044
7=Woodpecker LED D1	382.335	3.74429		353.2	6.18061		361	8.27647		378.84	2.45316		390.068	3.62796
7=Woodpecker LED D2	372.339	11.0091		328.6	7.36885		341.4	4.39318		363.9	1.76777		378.44	1.61338
8= SmartLite Pro1	895.829	13.7941		812.6	4.15933		841.2	1.92354		937.4	10.3046		966.92	6.99192
8= SmartLite Pro2	929.206	12.6168		851	4.41588		876.2	7.56307		974.26	24.0125		1005.16	12.2527
9= SDR Radii Plus1	287.761	31.8699		251.4	6.0663		255.2	7.15542		271.24	9.34655		271.56	13.0508
9= SDR Radii Plus2	303.599	18.7614		256.8	4.96991		254.8	7.8867		272.82	11.0346		276.22	10.1989
10=PinkWave1	913.352	2.93526		1389.2	13.6638		1427.2	14.9399		913.88	16.0046		914.64	25.4693
10=PinkWave2	905.089	8.5637		1362.2	11.2783		1419.6	9.20869		888.78	14.8893		920.66	13.6809
11=Valo Cordless1	660.618	11.6825		637.8	7.75887		665	7.84219		686.86	2.47851		712.9	2.81514
11=Valo Cordless2	697.599	1.35695		661.4	3.71484		691.6	8.84873		697.82	3.60305		720.1	3.65171
12= Valo Grand1	917.649	8.83279		903.2	5.89067		952.8	6.01664		946.34	5.22475		993.54	5.21613
12= Valo Grand2	882.106	1.67662		885.8	4.08656		923.8	6.01664		928.62	2.73807		977.5	1.82071
SD	2.89493			4.44972			4.87852			1.43805			2.44172	1
	3.31781			1.64317			5.45894			0.638749			5.2932
	6.84108			6.04152			12.276			3.30257			2.43372	2
	10.0845			6.6106			8.8713			3.40044			1.91259
	30.3756			3.49285			5.59464			2.44847			6.17195	3
	25.0421			3.56371			5.95819			2.40977			5.61498
	10.4476			2.19089			3.67423			3.7454			4.59489	4
	1.90642			9.85901			8.12404			2.50639			4.14548
	8.35469			5.04975			3.71484			3.15515			2.29499	5
	10.8802			4.09878			3.34664			1.2341			2.13143
	5.56368			4.79583			4.81664			6.10614			3.45948	6
	3.05892			5.54076			2.91548			3.51497			3.86044
	3.74429			6.18061			8.27647			2.45316			3.62796	7
	11.0091			7.36885			4.39318			1.76777			1.61338
	13.7941			4.15933			1.92354			10.3046			6.99192	8
	12.6168			4.41588			7.56307			24.0125			12.2527
	31.8699			6.0663			7.15542			9.34655			13.0508	9
	18.7614			4.96991			7.8867			11.0346			10.1989
	2.93526			13.6638			14.9399			16.0046			25.4693	10
	8.5637			11.2783			9.20869			14.8893			13.6809
	11.6825			7.75887			7.84219			2.47851			2.81514	11
	1.35695			3.71484			8.84873			3.60305			3.65171
	8.83279			5.89067			6.01664			5.22475			5.21613	12
	1.67662			4.08656			6.01664			2.73807			1.82071

## Sheet: Perason coorr - bluephA no pi
LCU	LCU sample	radiometer	Repetition	IS	IS	BluephaseA	Average	SD	Standar error of mean	Sample Error	Average minus CI	Average plus CI	Raw values		LCU			Radiometer
1	1	1	1	757.22	757.22	729	740.1	13.7554	4.34984	8.52569	731.574	748.626	729		1 = DeepCure			1=IS
1	1	1	2	755.688	755.688	728					731.574		728		2=Denjoy			2= bluephaseA
1	1	1	3	754.951	754.951	732					731.574		732		3= DentalSpark K.Y.			3=bluephase B
1	1	1	4	751.815	751.815	720					731.574		720		4= Bluephase G4			4=MSC15A
1	1	1	5	750.175	750.175	728					731.574		728		5=Bluephase PowerCure			5=MSC15B
1	2	1	1	763.24	763.24	754					731.574		754		6= Woodpecker LED B
1	2	1	2	761.996	761.996	753					731.574		753		7=Woodpecker LED D
1	2	1	3	761.295	761.295	753					731.574		753		8= SmartLite Pro
1	2	1	4	768.683	768.683	754					731.574		754		9= SDR Radii Plus
1	2	1	5	767.4	767.4	750					731.574		750		10=PinkWave
2	1	1	1	461.318	461.318	409	414.1	6.70738	2.12106	4.15727	409.943	418.257	409		11=Valo Cordless
2	1	1	2	461.651	461.651	421					409.943		421		12= Valo Grand
2	1	1	3	458.222	458.222	413					409.943		413
2	1	1	4	472.573	472.573	424					409.943		424
2	1	1	5	472.719	472.719	418					409.943		418
2	2	1	1	464.3	464.3	413					409.943		413
2	2	1	2	466.34	466.34	400					409.943		400
2	2	1	3	466.049	466.049	411					409.943		411
2	2	1	4	452.443	452.443	416					409.943		416
2	2	1	5	443.734	443.734	416					409.943		416
3	1	1	1	465.976	465.976	382	424.2	42.2947	13.3748	26.2145	397.985	450.415	382
3	1	1	2	458.519	458.519	384							384
3	1	1	3	469.843	469.843	389							389
3	1	1	4	426.107	426.107	380							380
3	1	1	5	511.044	511.044	386							386
3	2	1	1	567.597	567.597	462							462
3	2	1	2	566.722	566.722	470							470
3	2	1	3	568.501	568.501	465							465
3	2	1	4	524.271	524.271	461							461
3	2	1	5	519.718	519.718	463							463
4	1	1	1	712.867	712.867	679	667.3	14.4226	4.56082	8.93921	658.361	676.239	679
4	1	1	2	726.524	726.524	677							677
4	1	1	3	726.135	726.135	683							683
4	1	1	4	705.867	705.867	679							679
4	1	1	5	705.384	705.384	679							679
4	2	1	1	711.86	711.86	638							638
4	2	1	2	710.144	710.144	659							659
4	2	1	3	706.773	706.773	663							663
4	2	1	4	709.077	709.077	657							657
4	2	1	5	708.377	708.377	659							659
5	1	1	1	571.919	571.919	534	540.8	14.172	4.48157	8.78387	532.016	549.584	534
5	1	1	2	575.292	575.292	530							530
5	1	1	3	576.949	576.949	530							530
5	1	1	4	591.852	591.852	525							525
5	1	1	5	586.579	586.579	521							521
5	2	1	1	597.674	597.674	553							553
5	2	1	2	612.893	612.893	547							547
5	2	1	3	605.623	605.623	558							558
5	2	1	4	605.82	605.82	555							555
5	2	1	5	584.363	584.363	555							555
6	1	1	1	363.257	363.257	314	309.6	12.9718	4.10203	8.03998	301.56	317.64	314
6	1	1	2	363.663	363.663	318							318
6	1	1	3	362.839	362.839	324							324
6	1	1	4	355.571	355.571	325							325
6	1	1	5	351.382	351.382	324							324
6	2	1	1	341.521	341.521	299							299
6	2	1	2	342.615	342.615	300							300
6	2	1	3	341.957	341.957	289							289
6	2	1	4	342.568	342.568	304							304
6	2	1	5	348.93	348.93	299							299
7	1	1	1	383.596	383.596	350	340.9	14.4641	4.57396	8.96496	331.935	349.865	350
7	1	1	2	381.509	381.509	355							355
7	1	1	3	380.07	380.07	351							351
7	1	1	4	388.098	388.098	347							347
7	1	1	5	378.403	378.403	363							363
7	2	1	1	383.182	383.182	329							329
7	2	1	2	379.829	379.829	317							317
7	2	1	3	376.52	376.52	332							332
7	2	1	4	365.571	365.571	328							328
7	2	1	5	356.596	356.596	337							337
8	1	1	1	906.098	906.098	817	831.8	20.6387	6.52653	12.792	819.008	844.592	817
8	1	1	2	906.266	906.266	813							813
8	1	1	3	904.821	904.821	815							815
8	1	1	4	884.507	884.507	806							806
8	1	1	5	877.453	877.453	812							812
8	2	1	1	940.004	940.004	856							856
8	2	1	2	939.242	939.242	848							848
8	2	1	3	934.257	934.257	853							853
8	2	1	4	921.689	921.689	853							853
8	2	1	5	910.838	910.838	845							845
9	1	1	1	315.577	315.577	255	254.1	5.95259	1.88237	3.68945	250.411	257.789	255
9	1	1	2	307.955	307.955	241							241
9	1	1	3	308.946	308.946	255							255
9	1	1	4	248.769	248.769	255							255
9	1	1	5	257.56	257.56	251							251
9	2	1	1	315.608	315.608	260							260
9	2	1	2	314.167	314.167	252							252
9	2	1	3	320.749	320.749	259							259
9	2	1	4	289.599	289.599	251							251
9	2	1	5	277.872	277.872	262							262
11	1	1	1	643.429	643.429	625	649.6	13.6967	4.33128	8.48931	641.111	658.089	625
11	1	1	2	658.763	658.763	640							640
11	1	1	3	660.607	660.607	646							646
11	1	1	4	664.422	664.422	638							638
11	1	1	5	675.868	675.868	640							640
11	2	1	1	695.783	695.783	658							658
11	2	1	2	697.869	697.869	667							667
11	2	1	3	696.968	696.968	662							662
11	2	1	4	697.903	697.903	658							658
11	2	1	5	699.471	699.471	662							662
12	1	1	1	924.279	924.279	911	894.5	10.3414	3.27024	6.40966	888.09	900.91	911
12	1	1	2	923.345	923.345	902							902
12	1	1	3	922.905	922.905	895							895
12	1	1	4	914.026	914.026	902							902
12	1	1	5	903.688	903.688	906							906
12	2	1	1	880.187	880.187	890							890
12	2	1	2	882.72	882.72	879							879
12	2	1	3	880.675	880.675	887							887
12	2	1	4	882.639	882.639	887							887
12	2	1	5	884.309	884.309	886							886
						IS	Average	CI minimum	CI maximum
				1		759.246	740.1	731.574	748.626
				2		461.935	414.1	409.943	418.257
				3		507.83	424.2	397.985	450.415
				4		712.301	667.3	658.361	676.239
				5		590.896	540.8	532.016	549.584
				6		351.43	309.6	301.56	317.64
				7		377.337	340.9	331.935	349.865
				8		912.518	831.8	819.008	844.592
				9		295.68	254.1	250.411	257.789
				10		679.108	649.6	641.111	658.089
				110		899.877	894.5	888.09	900.91

## Sheet: Perason coorr - bluephA + IS
LCU	LCU sample	radiometer	Repetition	IS	IS	Average	SD	Standar error of mean	Sample Error	Average minus CI	Average plus CI		LCU			Radiometer
1	1	1	1	757.22	757.22	759.246	6.28894	1.98874	3.89793	755.348	763.144		1 = DeepCure			1=IS
1	1	1	2	755.688	755.688								2=Denjoy			2= bluephaseA
1	1	1	3	754.951	754.951								3= DentalSpark K.Y.			3=bluephase B
1	1	1	4	751.815	751.815								4= Bluephase G4			4=MSC15A
1	1	1	5	750.175	750.175								5=Bluephase PowerCure			5=MSC15B
1	2	1	1	763.24	763.24								6= Woodpecker LED B
1	2	1	2	761.996	761.996								7=Woodpecker LED D
1	2	1	3	761.295	761.295								8= SmartLite Pro
1	2	1	4	768.683	768.683								9= SDR Radii Plus
1	2	1	5	767.4	767.4								10=PinkWave
2	1	1	1	461.318	461.318	461.935	8.86313	2.80277	5.49343	456.441	467.428		11=Valo Cordless
2	1	1	2	461.651	461.651								12= Valo Grand
2	1	1	3	458.222	458.222
2	1	1	4	472.573	472.573
2	1	1	5	472.719	472.719
2	2	1	1	464.3	464.3
2	2	1	2	466.34	466.34
2	2	1	3	466.049	466.049
2	2	1	4	452.443	452.443
2	2	1	5	443.734	443.734
3	1	1	1	465.976	465.976	507.83	51.0428	16.1411	31.6366	476.193	539.466
3	1	1	2	458.519	458.519
3	1	1	3	469.843	469.843
3	1	1	4	426.107	426.107
3	1	1	5	511.044	511.044
3	2	1	1	567.597	567.597
3	2	1	2	566.722	566.722
3	2	1	3	568.501	568.501
3	2	1	4	524.271	524.271
3	2	1	5	519.718	519.718
4	1	1	1	712.867	712.867	712.301	7.77788	2.45958	4.82078	707.48	717.122
4	1	1	2	726.524	726.524
4	1	1	3	726.135	726.135
4	1	1	4	705.867	705.867
4	1	1	5	705.384	705.384
4	2	1	1	711.86	711.86
4	2	1	2	710.144	710.144
4	2	1	3	706.773	706.773
4	2	1	4	709.077	709.077
4	2	1	5	708.377	708.377
5	1	1	1	571.919	571.919	590.896	14.2589	4.50905	8.83774	582.059	599.734
5	1	1	2	575.292	575.292
5	1	1	3	576.949	576.949
5	1	1	4	591.852	591.852
5	1	1	5	586.579	586.579
5	2	1	1	597.674	597.674
5	2	1	2	612.893	612.893
5	2	1	3	605.623	605.623
5	2	1	4	605.82	605.82
5	2	1	5	584.363	584.363
6	1	1	1	363.257	363.257	351.43	9.35285	2.95763	5.79696	345.633	357.227
6	1	1	2	363.663	363.663
6	1	1	3	362.839	362.839
6	1	1	4	355.571	355.571
6	1	1	5	351.382	351.382
6	2	1	1	341.521	341.521
6	2	1	2	342.615	342.615
6	2	1	3	341.957	341.957
6	2	1	4	342.568	342.568
6	2	1	5	348.93	348.93
7	1	1	1	383.596	383.596	377.337	9.37293	2.96398	5.8094	371.528	383.147
7	1	1	2	381.509	381.509
7	1	1	3	380.07	380.07
7	1	1	4	388.098	388.098
7	1	1	5	378.403	378.403
7	2	1	1	383.182	383.182
7	2	1	2	379.829	379.829
7	2	1	3	376.52	376.52
7	2	1	4	365.571	365.571
7	2	1	5	356.596	356.596
8	1	1	1	906.098	906.098	912.518	21.5583	6.81735	13.362	899.156	925.88
8	1	1	2	906.266	906.266
8	1	1	3	904.821	904.821
8	1	1	4	884.507	884.507
8	1	1	5	877.453	877.453
8	2	1	1	940.004	940.004
8	2	1	2	939.242	939.242
8	2	1	3	934.257	934.257
8	2	1	4	921.689	921.689
8	2	1	5	910.838	910.838
9	1	1	1	315.577	315.577	295.68	26.0295	8.23124	16.1332	279.547	311.813
9	1	1	2	307.955	307.955
9	1	1	3	308.946	308.946
9	1	1	4	248.769	248.769
9	1	1	5	257.56	257.56
9	2	1	1	315.608	315.608
9	2	1	2	314.167	314.167
9	2	1	3	320.749	320.749
9	2	1	4	289.599	289.599
9	2	1	5	277.872	277.872
11	1	1	1	643.429	643.429	679.108	21.0088	6.64357	13.0214	666.087	692.13
11	1	1	2	658.763	658.763
11	1	1	3	660.607	660.607
11	1	1	4	664.422	664.422
11	1	1	5	675.868	675.868
11	2	1	1	695.783	695.783
11	2	1	2	697.869	697.869
11	2	1	3	696.968	696.968
11	2	1	4	697.903	697.903
11	2	1	5	699.471	699.471
12	1	1	1	924.279	924.279	899.877	19.6681	6.21961	12.1904	887.687	912.068
12	1	1	2	923.345	923.345
12	1	1	3	922.905	922.905
12	1	1	4	914.026	914.026
12	1	1	5	903.688	903.688
12	2	1	1	880.187	880.187
12	2	1	2	882.72	882.72
12	2	1	3	880.675	880.675
12	2	1	4	882.639	882.639
12	2	1	5	884.309	884.309
					IS	Average	IS - 95 % CI - Lower Bound	IS - 95 % CI - Upper Bound
				1	759.246	759.246	755.348	763.144
				2	461.935	461.935	456.441	467.428
				3	507.83	507.83	476.193	539.466
				4	712.301	712.301	707.48	717.122
				5	590.896	590.896	582.059	599.734
				6	351.43	351.43	345.633	357.227
				7	377.337	377.337	371.528	383.147
				8	912.518	912.518	899.156	925.88
				9	295.68	295.68	279.547	311.813
				10	679.108	679.108	666.087	692.13
				110	899.877	899.877	887.687	912.068

## Sheet: Perason coorr - blueph no pinkw
LCU	LCU sample	radiometer	Repetition	IS	BluephaseA	Bluephase B	MSC15A	MSC15B	Average	SD		Standar error of mean	Sample Error	Condifende interval				LCU			Radiometer
1	1	1	1	757.22	729	762	733.5	773.1	740.1	6.28894	3.89786	1.98874	3.89793	7.79586		Correlação IS vs Blephase A		1 = DeepCure			1=IS
1	1	1	2	755.688	728	751	730.1	768.2								0.992158		2=Denjoy			2= bluephaseA
1	1	1	3	754.951	732	751	732.3	772.3										3= DentalSpark K.Y.			3=bluephase B
1	1	1	4	751.815	720	755	730.3	769.3										4= Bluephase G4			4=MSC15A
1	1	1	5	750.175	728	759	731	767.7										5=Bluephase PowerCure			5=MSC15B
1	2	1	1	763.24	754	784	742.3	782.3										6= Woodpecker LED B
1	2	1	2	761.996	753	779	741.1	784.7										7=Woodpecker LED D
1	2	1	3	761.295	753	770	741.7	772.5										8= SmartLite Pro
1	2	1	4	768.683	754	780	742.8	774.1										9= SDR Radii Plus
1	2	1	5	767.4	750	774	741.9	776.2										10=PinkWave
2	1	1	1	461.318	409	446	464	483.4	414.1	8.86313	5.49333	2.80277	5.49343	10.9869				11=Valo Cordless
2	1	1	2	461.651	421	429	457.5	481.1										12= Valo Grand
2	1	1	3	458.222	413	413	465.7	477.6
2	1	1	4	472.573	424	433	465.2	478.4
2	1	1	5	472.719	418	438	462.5	478.3
2	2	1	1	464.3	413	423	441.4	461.9
2	2	1	2	466.34	400	418	444.4	460.3
2	2	1	3	466.049	411	400	435	459.8
2	2	1	4	452.443	416	416	440.7	457.5
2	2	1	5	443.734	416	419	440.3	462.3
3	1	1	1	465.976	382	403	422.5	443.5	424.2	51.0428	31.6361	16.1411	31.6366	63.2733
3	1	1	2	458.519	384	404	421.8	440.6
3	1	1	3	469.843	389	390	427.7	430.2
3	1	1	4	426.107	380	397	425	435.3
3	1	1	5	511.044	386	399	426	445.2
3	2	1	1	567.597	462	496	466.5	493.3
3	2	1	2	566.722	470	491	470.5	487.8
3	2	1	3	568.501	465	492	470.8	479.3
3	2	1	4	524.271	461	505	466	483.7
3	2	1	5	519.718	463	491	466.3	481.1
4	1	1	1	712.867	679	720	704.5	728.3	667.3	7.77788	4.82069	2.45958	4.82078	9.64155
4	1	1	2	726.524	677	713	706.3	738.6
4	1	1	3	726.135	683	720	713.1	733.3
4	1	1	4	705.867	679	723	711.9	738.2
4	1	1	5	705.384	679	719	711	738.8
4	2	1	1	711.86	638	708	707.5	727.4
4	2	1	2	710.144	659	702	706.9	736.4
4	2	1	3	706.773	663	687	711.9	737.7
4	2	1	4	709.077	657	704	712	736.3
4	2	1	5	708.377	659	704	711.3	735.7
5	1	1	1	571.919	534	555	566.8	594.9	540.8	14.2589	8.83758	4.50905	8.83774	17.6755
5	1	1	2	575.292	530	555	568.4	591.9
5	1	1	3	576.949	530	559	562.5	589.6
5	1	1	4	591.852	525	559	570.9	593.7
5	1	1	5	586.579	521	550	568.9	590
5	2	1	1	597.674	553	586	581.1	605.7
5	2	1	2	612.893	547	587	579.4	604.2
5	2	1	3	605.623	558	580	579.6	603.2
5	2	1	4	605.82	555	588	582.3	600.1
5	2	1	5	584.363	555	588	579.8	602
6	1	1	1	363.257	314	345	347.1	364	309.6	9.35285	5.79685	2.95763	5.79696	11.5939
6	1	1	2	363.663	318	337	341.6	360.2
6	1	1	3	362.839	324	333	340.9	365.8
6	1	1	4	355.571	325	335	353.4	369
6	1	1	5	351.382	324	334	353.5	361.7
6	2	1	1	341.521	299	317	332.9	349.9
6	2	1	2	342.615	300	312	326.8	339.4
6	2	1	3	341.957	289	315	331.7	345.1
6	2	1	4	342.568	304	311	335.8	345.6
6	2	1	5	348.93	299	310	334.8	347.2
7	1	1	1	383.596	350	375	377.4	385.9	340.9	9.37293	5.8093	2.96398	5.8094	11.6188
7	1	1	2	381.509	355	360	378.7	394.4
7	1	1	3	380.07	351	353	375.7	391.54
7	1	1	4	388.098	347	358	381.9	386.7
7	1	1	5	378.403	363	359	380.5	391.8
7	2	1	1	383.182	329	334	361.5	380.9
7	2	1	2	379.829	317	341	363.4	378.9
7	2	1	3	376.52	332	344	364.7	376.6
7	2	1	4	365.571	328	343	366.3	378.2
7	2	1	5	356.596	337	345	363.6	377.6
8	1	1	1	906.098	817	842	934.6	973.7	831.8	21.5583	13.3618	6.81735	13.362	26.724
8	1	1	2	906.266	813	839	921.1	962.8
8	1	1	3	904.821	815	840	941.3	962.9
8	1	1	4	884.507	806	844	948.2	975.2
8	1	1	5	877.453	812	841	941.8	960
8	2	1	1	940.004	856	881	972.8	1005
8	2	1	2	939.242	848	877	933.7	1005
8	2	1	3	934.257	853	881	981.6	985.8
8	2	1	4	921.689	853	879	993	1019
8	2	1	5	910.838	845	863	990.2	1011
9	1	1	1	315.577	255	245	271	277.6	254.1	26.0295	16.1329	8.23124	16.1332	32.2664
9	1	1	2	307.955	241	263	271.5	273
9	1	1	3	308.946	255	261	277.1	257.5
9	1	1	4	248.769	255	254	256.1	289.4
9	1	1	5	257.56	251	253	280.5	260.3
9	2	1	1	315.608	260	257	275	280.1
9	2	1	2	314.167	252	261	261	281.2
9	2	1	3	320.749	259	241	286.9	258.6
9	2	1	4	289.599	251	257	262.4	284.3
9	2	1	5	277.872	262	258	278.8	276.9
11	1	1	1	643.429	625	656	689.2	714.6	649.6	21.0088	13.0212	6.64357	13.0214	26.0428
11	1	1	2	658.763	640	660	688.1	714
11	1	1	3	660.607	646	663	688	713.7
11	1	1	4	664.422	638	675	686.1	714.3
11	1	1	5	675.868	640	671	682.9	707.9
11	2	1	1	695.783	658	687	699.2	722.6
11	2	1	2	697.869	667	700	691.5	721
11	2	1	3	696.968	662	682	700.6	722.9
11	2	1	4	697.903	658	702	698.8	713.9
11	2	1	5	699.471	662	687	699	720.1
12	1	1	1	924.279	911	951	951.6	997.1	894.5	19.6681	12.1902	6.21961	12.1904	24.3809
12	1	1	2	923.345	902	943	938.8	995
12	1	1	3	922.905	895	956	946	988.6
12	1	1	4	914.026	902	957	950.9	987.6
12	1	1	5	903.688	906	957	944.4	999.4
12	2	1	1	880.187	890	932	927.8	976.3
12	2	1	2	882.72	879	922	932.7	977.2
12	2	1	3	880.675	887	919	929.1	979.2
12	2	1	4	882.639	887	928	928.4	979.5
12	2	1	5	884.309	886	918	925.1	975.3

## Sheet: Pearson coorrelation
LCU	LCU unit	radiometer	Repetition	IS	BluephaseA	Bluephase B	MSC15A	MSC15B	IS Average	SD	Standar error of mean	Sample Error	Average minus CI	Average plus CI									LCU			Radiometer
1	1	1	1	757.22	729	762	733.5	773.1	759.246	6.28894	1.98874	3.89793	755.348	763.144				Correlação IS vs Blephase A					1 = DeepCure			1=IS
1	1	1	2	755.688	728	751	730.1	768.2										0.90251					2=Denjoy			2= bluephaseA
1	1	1	3	754.951	732	751	732.3	772.3															3= DentalSpark K.Y.			3=bluephase B
1	1	1	4	751.815	720	755	730.3	769.3															4= Bluephase G4			4=MSC15A
1	1	1	5	750.175	728	759	731	767.7															5=Bluephase PowerCure			5=MSC15B
1	2	1	1	763.24	754	784	742.3	782.3															6= Woodpecker LED B
1	2	1	2	761.996	753	779	741.1	784.7															7=Woodpecker LED D
1	2	1	3	761.295	753	770	741.7	772.5															8= SmartLite Pro
1	2	1	4	768.683	754	780	742.8	774.1															9= SDR Radii Plus
1	2	1	5	767.4	750	774	741.9	776.2															10=PinkWave
2	1	1	1	461.318	409	446	464	483.4	461.935	8.86313	2.80277	5.49343	456.441	467.428									11=Valo Cordless
2	1	1	2	461.651	421	429	457.5	481.1															12= Valo Grand
2	1	1	3	458.222	413	413	465.7	477.6
2	1	1	4	472.573	424	433	465.2	478.4
2	1	1	5	472.719	418	438	462.5	478.3
2	2	1	1	464.3	413	423	441.4	461.9
2	2	1	2	466.34	400	418	444.4	460.3
2	2	1	3	466.049	411	400	435	459.8
2	2	1	4	452.443	416	416	440.7	457.5
2	2	1	5	443.734	416	419	440.3	462.3
3	1	1	1	465.976	382	403	422.5	443.5	507.83	51.0428	16.1411	31.6366	476.193	539.466
3	1	1	2	458.519	384	404	421.8	440.6
3	1	1	3	469.843	389	390	427.7	430.2
3	1	1	4	426.107	380	397	425	435.3
3	1	1	5	511.044	386	399	426	445.2
3	2	1	1	567.597	462	496	466.5	493.3
3	2	1	2	566.722	470	491	470.5	487.8
3	2	1	3	568.501	465	492	470.8	479.3
3	2	1	4	524.271	461	505	466	483.7
3	2	1	5	519.718	463	491	466.3	481.1
4	1	1	1	712.867	679	720	704.5	728.3	712.301	7.77788	2.45958	4.82078	707.48	717.122
4	1	1	2	726.524	677	713	706.3	738.6
4	1	1	3	726.135	683	720	713.1	733.3
4	1	1	4	705.867	679	723	711.9	738.2
4	1	1	5	705.384	679	719	711	738.8
4	2	1	1	711.86	638	708	707.5	727.4
4	2	1	2	710.144	659	702	706.9	736.4
4	2	1	3	706.773	663	687	711.9	737.7
4	2	1	4	709.077	657	704	712	736.3
4	2	1	5	708.377	659	704	711.3	735.7
5	1	1	1	571.919	534	555	566.8	594.9	590.896	14.2589	4.50905	8.83774	582.059	599.734
5	1	1	2	575.292	530	555	568.4	591.9
5	1	1	3	576.949	530	559	562.5	589.6
5	1	1	4	591.852	525	559	570.9	593.7
5	1	1	5	586.579	521	550	568.9	590
5	2	1	1	597.674	553	586	581.1	605.7
5	2	1	2	612.893	547	587	579.4	604.2
5	2	1	3	605.623	558	580	579.6	603.2
5	2	1	4	605.82	555	588	582.3	600.1
5	2	1	5	584.363	555	588	579.8	602
6	1	1	1	363.257	314	345	347.1	364	351.43	9.35285	2.95763	5.79696	345.633	357.227
6	1	1	2	363.663	318	337	341.6	360.2
6	1	1	3	362.839	324	333	340.9	365.8
6	1	1	4	355.571	325	335	353.4	369
6	1	1	5	351.382	324	334	353.5	361.7
6	2	1	1	341.521	299	317	332.9	349.9
6	2	1	2	342.615	300	312	326.8	339.4
6	2	1	3	341.957	289	315	331.7	345.1
6	2	1	4	342.568	304	311	335.8	345.6
6	2	1	5	348.93	299	310	334.8	347.2
7	1	1	1	383.596	350	375	377.4	385.9	377.337	9.37293	2.96398	5.8094	371.528	383.147
7	1	1	2	381.509	355	360	378.7	394.4
7	1	1	3	380.07	351	353	375.7	391.54
7	1	1	4	388.098	347	358	381.9	386.7
7	1	1	5	378.403	363	359	380.5	391.8
7	2	1	1	383.182	329	334	361.5	380.9
7	2	1	2	379.829	317	341	363.4	378.9
7	2	1	3	376.52	332	344	364.7	376.6
7	2	1	4	365.571	328	343	366.3	378.2
7	2	1	5	356.596	337	345	363.6	377.6
8	1	1	1	906.098	817	842	934.6	973.7	912.518	21.5583	6.81735	13.362	899.156	925.88
8	1	1	2	906.266	813	839	921.1	962.8
8	1	1	3	904.821	815	840	941.3	962.9
8	1	1	4	884.507	806	844	948.2	975.2
8	1	1	5	877.453	812	841	941.8	960
8	2	1	1	940.004	856	881	972.8	1005
8	2	1	2	939.242	848	877	933.7	1005
8	2	1	3	934.257	853	881	981.6	985.8
8	2	1	4	921.689	853	879	993	1019
8	2	1	5	910.838	845	863	990.2	1011
9	1	1	1	315.577	255	245	271	277.6	295.68	26.0295	8.23124	16.1332	279.547	311.813
9	1	1	2	307.955	241	263	271.5	273
9	1	1	3	308.946	255	261	277.1	257.5
9	1	1	4	248.769	255	254	256.1	289.4
9	1	1	5	257.56	251	253	280.5	260.3
9	2	1	1	315.608	260	257	275	280.1
9	2	1	2	314.167	252	261	261	281.2
9	2	1	3	320.749	259	241	286.9	258.6
9	2	1	4	289.599	251	257	262.4	284.3
9	2	1	5	277.872	262	258	278.8	276.9
10	1	1	1	916.06	1405	1435	925.2	938.4	909.22	7.44262	2.35356	4.61299	904.607	913.833
10	1	1	2	915.6	1378	1429	901.1	893.2
10	1	1	3	913.19	1374	1414	926.4	888.3
10	1	1	4	908.658	1388	1447	892.3	943.8
10	1	1	5	913.253	1401	1411	924.4	909.5
10	2	1	1	911.177	1367	1425	877.1	906.5
10	2	1	2	913.039	1349	1416	874.9	935.1
10	2	1	3	909.455	1377	1427	888.7	935.5
10	2	1	4	897.405	1365	1425	890.9	911.5
10	2	1	5	894.367	1353	1405	912.3	914.7
11	1	1	1	643.429	625	656	689.2	714.6	679.108	21.0088	6.64357	13.0214	666.087	692.13
11	1	1	2	658.763	640	660	688.1	714
11	1	1	3	660.607	646	663	688	713.7
11	1	1	4	664.422	638	675	686.1	714.3
11	1	1	5	675.868	640	671	682.9	707.9
11	2	1	1	695.783	658	687	699.2	722.6
11	2	1	2	697.869	667	700	691.5	721
11	2	1	3	696.968	662	682	700.6	722.9
11	2	1	4	697.903	658	702	698.8	713.9
11	2	1	5	699.471	662	687	699	720.1
12	1	1	1	924.279	911	951	951.6	997.1	899.877	19.6681	6.21961	12.1904	887.687	912.068
12	1	1	2	923.345	902	943	938.8	995
12	1	1	3	922.905	895	956	946	988.6
12	1	1	4	914.026	902	957	950.9	987.6
12	1	1	5	903.688	906	957	944.4	999.4
12	2	1	1	880.187	890	932	927.8	976.3
12	2	1	2	882.72	879	922	932.7	977.2
12	2	1	3	880.675	887	919	929.1	979.2
12	2	1	4	882.639	887	928	928.4	979.5
12	2	1	5	884.309	886	918	925.1	975.3
						Mean IS				95% CI - Lower bound	95% CI - Upper bound
					1	759.246	6.28894	1.98874	3.89793	755.348	763.144
					2	461.935	8.86313	2.80277	5.49343	456.441	467.428
					3	507.83	51.0428	16.1411	31.6366	476.193	539.466
					4	712.301	7.77788	2.45958	4.82078	707.48	717.122
					5	590.896	14.2589	4.50905	8.83774	582.059	599.734
					6	351.43	9.35285	2.95763	5.79696	345.633	357.227
					7	377.337	9.37293	2.96398	5.8094	371.528	383.147
					8	912.518	21.5583	6.81735	13.362	899.156	925.88
					9	295.68	26.0295	8.23124	16.1332	279.547	311.813
					10	909.22	7.44262	2.35356	4.61299	904.607	913.833
					11	679.108	21.0088	6.64357	13.0214	666.087	692.13
					12	899.877	19.6681	6.21961	12.1904	887.687	912.068

## Sheet: Added By Dr. Price
8= SmartLite Pro2	929.206	12.6168	100
12= Valo Grand1	917.649	8.83279	98.7562
10=PinkWave1	913.352	2.93526	98.2938
10=PinkWave2	905.089	8.5637	97.4045
8= SmartLite Pro1	895.829	13.7941	96.408
12= Valo Grand2	882.106	1.67662	94.9311
1 = DeepCure2	764.523	3.31781	82.277
1 = DeepCure1	753.97	2.89493	81.1413
4= Bluephase G41	715.355	10.4476	76.9857
4= Bluephase G42	709.246	1.90642	76.3282
11=Valo Cordless2	697.599	1.35695	75.0747
11=Valo Cordless1	660.618	11.6825	71.0949
5=Bluephase PowerCure2	601.275	10.8802	64.7085
5=Bluephase PowerCure1	580.518	8.35469	62.4746
3= DentalSpark K.Y.2	549.362	25.0421	59.1216
3= DentalSpark K.Y.1	466.298	30.3756	50.1824
2=Denjoy1	465.296	6.84108	50.0746
2=Denjoy2	458.573	10.0845	49.3511
7=Woodpecker LED D1	382.335	3.74429	41.1464
7=Woodpecker LED D2	372.339	11.0091	40.0707
6= Woodpecker LED B1	359.343	5.56368	38.672
6= Woodpecker LED B2	343.518	3.05892	36.969
9= SDR Radii Plus2	303.599	18.7614	32.673
9= SDR Radii Plus1	287.761	31.8699	30.9685

## Sheet: All together
LCU	LCU unit	radiometer	Repetition	power	Average	SD	LCU			Radiometer
1	1	1	1	757.22	753.97	2.89493	1 = DeepCure			1=IS
1	1	1	2	755.688	8.38065		2=Denjoy			2= bluephaseA
1	1	1	3	754.951			3= DentalSpark K.Y.			3=bluephase B
1	1	1	4	751.815			4= Bluephase G4			4=MSC15A
1	1	1	5	750.175			5=Bluephase PowerCure			5=MSC15B
1	2	1	1	763.24	764.523	3.31781	6= Woodpecker LED B
1	2	1	2	761.996	11.0079		7=Woodpecker LED D
1	2	1	3	761.295			8= SmartLite Pro
1	2	1	4	768.683			9= SDR Radii Plus					IS			Bluephase A			Bluephase B			MSC15A			MSC15B				IS			Bluephase A			Bluephase B			MSC15A			MSC15B
1	2	1	5	767.4			10=PinkWave				1 = DeepCure1	753.97	2.89493		727.4	4.44972		755.6	4.87852		731.44	1.43805		770.12	2.44172		8= SmartLite Pro2	929.206	12.6168		851	4.41588		876.2	7.56307		974.26	24.0125		1005.16	12.2527
1	1	2	1	729	727.4	4.44972	11=Valo Cordless				1 = DeepCure2	764.523	3.31781		752.8	1.64317		777.4	5.45894		741.96	0.638749		777.96	5.2932		12= Valo Grand1	917.649	8.83279		903.2	5.89067		952.8	6.01664		946.34	5.22475		993.54	5.21613
1	1	2	2	728	19.8		12= Valo Grand				2=Denjoy1	465.296	6.84108		417	6.04152		431.8	12.276		462.98	3.30257		479.76	2.43372		10=PinkWave1	913.352	2.93526		1389.2	13.6638		1427.2	14.9399		913.88	16.0046		914.64	25.4693
1	1	2	3	732							2=Denjoy2	458.573	10.0845		411.2	6.6106		415.2	8.8713		440.36	3.40044		460.36	1.91259		10=PinkWave2	905.089	8.5637		1362.2	11.2783		1419.6	9.20869		888.78	14.8893		920.66	13.6809
1	1	2	4	720							3= DentalSpark K.Y.1	466.298	30.3756		384.2	3.49285		398.6	5.59464		424.6	2.44847		438.96	6.17195		8= SmartLite Pro1	895.829	13.7941		812.6	4.15933		841.2	1.92354		937.4	10.3046		966.92	6.99192
1	1	2	5	728							3= DentalSpark K.Y.2	549.362	25.0421		464.2	3.56371		495	5.95819		468.02	2.40977		485.04	5.61498		12= Valo Grand2	882.106	1.67662		885.8	4.08656		923.8	6.01664		928.62	2.73807		977.5	1.82071
1	2	2	1	754	752.8	1.64317					4= Bluephase G41	715.355	10.4476		679.4	2.19089		719	3.67423		709.36	3.7454		735.44	4.59489		1 = DeepCure2	764.523	3.31781		752.8	1.64317		777.4	5.45894		741.96	0.638749		777.96	5.2932
1	2	2	2	753	2.7						4= Bluephase G42	709.246	1.90642		655.2	9.85901		701	8.12404		709.92	2.50639		734.7	4.14548		1 = DeepCure1	753.97	2.89493		727.4	4.44972		755.6	4.87852		731.44	1.43805		770.12	2.44172
1	2	2	3	753							5=Bluephase PowerCure1	580.518	8.35469		528	5.04975		555.6	3.71484		567.5	3.15515		592.02	2.29499		4= Bluephase G41	715.355	10.4476		679.4	2.19089		719	3.67423		709.36	3.7454		735.44	4.59489
1	2	2	4	754							5=Bluephase PowerCure2	601.275	10.8802		553.6	4.09878		585.8	3.34664		580.44	1.2341		603.04	2.13143		4= Bluephase G42	709.246	1.90642		655.2	9.85901		701	8.12404		709.92	2.50639		734.7	4.14548
1	2	2	5	750							6= Woodpecker LED B1	359.343	5.56368		321	4.79583		336.8	4.81664		347.3	6.10614		364.14	3.45948		11=Valo Cordless2	697.599	1.35695		661.4	3.71484		691.6	8.84873		697.82	3.60305		720.1	3.65171
1	1	3	1	762	755.6	4.87852					6= Woodpecker LED B2	343.518	3.05892		298.2	5.54076		313	2.91548		332.4	3.51497		345.44	3.86044		11=Valo Cordless1	660.618	11.6825		637.8	7.75887		665	7.84219		686.86	2.47851		712.9	2.81514
1	1	3	2	751	23.8						7=Woodpecker LED D1	382.335	3.74429		353.2	6.18061		361	8.27647		378.84	2.45316		390.068	3.62796		5=Bluephase PowerCure2	601.275	10.8802		553.6	4.09878		585.8	3.34664		580.44	1.2341		603.04	2.13143
1	1	3	3	751							7=Woodpecker LED D2	372.339	11.0091		328.6	7.36885		341.4	4.39318		363.9	1.76777		378.44	1.61338		5=Bluephase PowerCure1	580.518	8.35469		528	5.04975		555.6	3.71484		567.5	3.15515		592.02	2.29499
1	1	3	4	755							8= SmartLite Pro1	895.829	13.7941		812.6	4.15933		841.2	1.92354		937.4	10.3046		966.92	6.99192		3= DentalSpark K.Y.2	549.362	25.0421		464.2	3.56371		495	5.95819		468.02	2.40977		485.04	5.61498
1	1	3	5	759							8= SmartLite Pro2	929.206	12.6168		851	4.41588		876.2	7.56307		974.26	24.0125		1005.16	12.2527		3= DentalSpark K.Y.1	466.298	30.3756		384.2	3.49285		398.6	5.59464		424.6	2.44847		438.96	6.17195
1	2	3	1	784	777.4	5.45894					9= SDR Radii Plus1	287.761	31.8699		251.4	6.0663		255.2	7.15542		271.24	9.34655		271.56	13.0508		2=Denjoy1	465.296	6.84108		417	6.04152		431.8	12.276		462.98	3.30257		479.76	2.43372
1	2	3	2	779	29.8						9= SDR Radii Plus2	303.599	18.7614		256.8	4.96991		254.8	7.8867		272.82	11.0346		276.22	10.1989		2=Denjoy2	458.573	10.0845		411.2	6.6106		415.2	8.8713		440.36	3.40044		460.36	1.91259
1	2	3	3	770							10=PinkWave1	913.352	2.93526		1389.2	13.6638		1427.2	14.9399		913.88	16.0046		914.64	25.4693		7=Woodpecker LED D1	382.335	3.74429		353.2	6.18061		361	8.27647		378.84	2.45316		390.068	3.62796
1	2	3	4	780							10=PinkWave2	905.089	8.5637		1362.2	11.2783		1419.6	9.20869		888.78	14.8893		920.66	13.6809		7=Woodpecker LED D2	372.339	11.0091		328.6	7.36885		341.4	4.39318		363.9	1.76777		378.44	1.61338
1	2	3	5	774							11=Valo Cordless1	660.618	11.6825		637.8	7.75887		665	7.84219		686.86	2.47851		712.9	2.81514		6= Woodpecker LED B1	359.343	5.56368		321	4.79583		336.8	4.81664		347.3	6.10614		364.14	3.45948
1	1	4	1	733.5	731.44	1.43805					11=Valo Cordless2	697.599	1.35695		661.4	3.71484		691.6	8.84873		697.82	3.60305		720.1	3.65171		6= Woodpecker LED B2	343.518	3.05892		298.2	5.54076		313	2.91548		332.4	3.51497		345.44	3.86044
1	1	4	2	730.1	2.068						12= Valo Grand1	917.649	8.83279		903.2	5.89067		952.8	6.01664		946.34	5.22475		993.54	5.21613		9= SDR Radii Plus2	303.599	18.7614		256.8	4.96991		254.8	7.8867		272.82	11.0346		276.22	10.1989
1	1	4	3	732.3							12= Valo Grand2	882.106	1.67662		885.8	4.08656		923.8	6.01664		928.62	2.73807		977.5	1.82071		9= SDR Radii Plus1	287.761	31.8699		251.4	6.0663		255.2	7.15542		271.24	9.34655		271.56	13.0508
1	1	4	4	730.3
1	1	4	5	731
1	2	4	1	742.3	741.96	0.638749						IS	Bluephase A	Bluephase B	MSC15A	MSC15B												IS	Bluephase A	Bluephase B	MSC15A	MSC15B
1	2	4	2	741.1	0.408						1 = DeepCure1	753.97	727.4	755.6	731.44	770.12											8= SmartLite Pro2	929.206	851	876.2	974.26	1005.16
1	2	4	3	741.7							1 = DeepCure2	764.523	752.8	777.4	741.96	777.96											12= Valo Grand1	917.649	903.2	952.8	946.34	993.54
1	2	4	4	742.8							2=Denjoy1	465.296	417	431.8	462.98	479.76											10=PinkWave1	913.352	1389.2	1427.2	913.88	914.64
1	2	4	5	741.9							2=Denjoy2	458.573	411.2	415.2	440.36	460.36											10=PinkWave2	905.089	1362.2	1419.6	888.78	920.66
1	1	5	1	773.1	770.12	2.44172					3= DentalSpark K.Y.1	466.298	384.2	398.6	424.6	438.96											8= SmartLite Pro1	895.829	812.6	841.2	937.4	966.92
1	1	5	2	768.2	5.962						3= DentalSpark K.Y.2	549.362	464.2	495	468.02	485.04											12= Valo Grand2	882.106	885.8	923.8	928.62	977.5
1	1	5	3	772.3							4= Bluephase G41	715.355	679.4	719	709.36	735.44											1 = DeepCure2	764.523	752.8	777.4	741.96	777.96
1	1	5	4	769.3							4= Bluephase G42	709.246	655.2	701	709.92	734.7											1 = DeepCure1	753.97	727.4	755.6	731.44	770.12
1	1	5	5	767.7							5=Bluephase PowerCure1	580.518	528	555.6	567.5	592.02											4= Bluephase G41	715.355	679.4	719	709.36	735.44
1	2	5	1	782.3	777.96	5.2932					5=Bluephase PowerCure2	601.275	553.6	585.8	580.44	603.04											4= Bluephase G42	709.246	655.2	701	709.92	734.7
1	2	5	2	784.7	28.018						6= Woodpecker LED B1	359.343	321	336.8	347.3	364.14											11=Valo Cordless2	697.599	661.4	691.6	697.82	720.1
1	2	5	3	772.5							6= Woodpecker LED B2	343.518	298.2	313	332.4	345.44											11=Valo Cordless1	660.618	637.8	665	686.86	712.9
1	2	5	4	774.1							7=Woodpecker LED D1	382.335	353.2	361	378.84	390.068											5=Bluephase PowerCure2	601.275	553.6	585.8	580.44	603.04
1	2	5	5	776.2							7=Woodpecker LED D2	372.339	328.6	341.4	363.9	378.44											5=Bluephase PowerCure1	580.518	528	555.6	567.5	592.02
2	1	1	1	461.318	465.296	6.84108					8= SmartLite Pro1	895.829	812.6	841.2	937.4	966.92											3= DentalSpark K.Y.2	549.362	464.2	495	468.02	485.04
2	1	1	2	461.651	46.8003						8= SmartLite Pro2	929.206	851	876.2	974.26	1005.16											3= DentalSpark K.Y.1	466.298	384.2	398.6	424.6	438.96
2	1	1	3	458.222							9= SDR Radii Plus1	287.761	251.4	255.2	271.24	271.56											2=Denjoy1	465.296	417	431.8	462.98	479.76
2	1	1	4	472.573							9= SDR Radii Plus2	303.599	256.8	254.8	272.82	276.22											2=Denjoy2	458.573	411.2	415.2	440.36	460.36
2	1	1	5	472.719							10=PinkWave1	913.352	1389.2	1427.2	913.88	914.64											7=Woodpecker LED D1	382.335	353.2	361	378.84	390.068
2	2	1	1	464.3	458.573	10.0845					10=PinkWave2	905.089	1362.2	1419.6	888.78	920.66											7=Woodpecker LED D2	372.339	328.6	341.4	363.9	378.44
2	2	1	2	466.34	101.697						11=Valo Cordless1	660.618	637.8	665	686.86	712.9											6= Woodpecker LED B1	359.343	321	336.8	347.3	364.14
2	2	1	3	466.049							11=Valo Cordless2	697.599	661.4	691.6	697.82	720.1											6= Woodpecker LED B2	343.518	298.2	313	332.4	345.44
2	2	1	4	452.443							12= Valo Grand1	917.649	903.2	952.8	946.34	993.54											9= SDR Radii Plus2	303.599	256.8	254.8	272.82	276.22
2	2	1	5	443.734							12= Valo Grand2	882.106	885.8	923.8	928.62	977.5											9= SDR Radii Plus1	287.761	251.4	255.2	271.24	271.56
2	1	2	1	409	417	6.04152
2	1	2	2	421	36.5
2	1	2	3	413
2	1	2	4	424
2	1	2	5	418
2	2	2	1	413	411.2	6.6106
2	2	2	2	400	43.7
2	2	2	3	411
2	2	2	4	416
2	2	2	5	416
2	1	3	1	446	431.8	12.276
2	1	3	2	429	150.7
2	1	3	3	413
2	1	3	4	433
2	1	3	5	438
2	2	3	1	423	415.2	8.8713
2	2	3	2	418	78.7
2	2	3	3	400
2	2	3	4	416
2	2	3	5	419
2	1	4	1	464	462.98	3.30257
2	1	4	2	457.5	10.907
2	1	4	3	465.7
2	1	4	4	465.2
2	1	4	5	462.5
2	2	4	1	441.4	440.36	3.40044
2	2	4	2	444.4	11.563
2	2	4	3	435
2	2	4	4	440.7
2	2	4	5	440.3
2	1	5	1	483.4	479.76	2.43372
2	1	5	2	481.1	5.923
2	1	5	3	477.6
2	1	5	4	478.4
2	1	5	5	478.3
2	2	5	1	461.9	460.36	1.91259
2	2	5	2	460.3	3.658
2	2	5	3	459.8
2	2	5	4	457.5
2	2	5	5	462.3
3	1	1	1	465.976	466.298	30.3756
3	1	1	2	458.519	922.68
3	1	1	3	469.843
3	1	1	4	426.107
3	1	1	5	511.044
3	2	1	1	567.597	549.362	25.0421
3	2	1	2	566.722	627.108
3	2	1	3	568.501
3	2	1	4	524.271
3	2	1	5	519.718
3	1	2	1	382	384.2	3.49285
3	1	2	2	384	12.2
3	1	2	3	389
3	1	2	4	380
3	1	2	5	386
3	2	2	1	462	464.2	3.56371
3	2	2	2	470	12.7
3	2	2	3	465
3	2	2	4	461
3	2	2	5	463
3	1	3	1	403	398.6	5.59464
3	1	3	2	404	31.3
3	1	3	3	390
3	1	3	4	397
3	1	3	5	399
3	2	3	1	496	495	5.95819
3	2	3	2	491	35.5
3	2	3	3	492
3	2	3	4	505
3	2	3	5	491
3	1	4	1	422.5	424.6	2.44847
3	1	4	2	421.8	5.995
3	1	4	3	427.7
3	1	4	4	425
3	1	4	5	426
3	2	4	1	466.5	468.02	2.40977
3	2	4	2	470.5	5.807
3	2	4	3	470.8
3	2	4	4	466
3	2	4	5	466.3
3	1	5	1	443.5	438.96	6.17195
3	1	5	2	440.6	38.093
3	1	5	3	430.2
3	1	5	4	435.3
3	1	5	5	445.2
3	2	5	1	493.3	485.04	5.61498
3	2	5	2	487.8	31.528
3	2	5	3	479.3
3	2	5	4	483.7
3	2	5	5	481.1
4	1	1	1	712.867	715.355	10.4476
4	1	1	2	726.524	109.153
4	1	1	3	726.135
4	1	1	4	705.867
4	1	1	5	705.384
4	2	1	1	711.86	709.246	1.90642
4	2	1	2	710.144	3.63443
4	2	1	3	706.773
4	2	1	4	709.077
4	2	1	5	708.377
4	1	2	1	679	679.4	2.19089
4	1	2	2	677	4.8
4	1	2	3	683
4	1	2	4	679
4	1	2	5	679
4	2	2	1	638	655.2	9.85901
4	2	2	2	659	97.2
4	2	2	3	663
4	2	2	4	657
4	2	2	5	659
4	1	3	1	720	719	3.67423
4	1	3	2	713	13.5
4	1	3	3	720
4	1	3	4	723
4	1	3	5	719
4	2	3	1	708	701	8.12404
4	2	3	2	702	66
4	2	3	3	687
4	2	3	4	704
4	2	3	5	704
4	1	4	1	704.5	709.36	3.7454
4	1	4	2	706.3	14.028
4	1	4	3	713.1
4	1	4	4	711.9
4	1	4	5	711
4	2	4	1	707.5	709.92	2.50639
4	2	4	2	706.9	6.282
4	2	4	3	711.9
4	2	4	4	712
4	2	4	5	711.3
4	1	5	1	728.3	735.44	4.59489
4	1	5	2	738.6	21.113
4	1	5	3	733.3
4	1	5	4	738.2
4	1	5	5	738.8
4	2	5	1	727.4	734.7	4.14548
4	2	5	2	736.4	17.185
4	2	5	3	737.7
4	2	5	4	736.3
4	2	5	5	735.7
5	1	1	1	571.919	580.518	8.35469
5	1	1	2	575.292	69.8009
5	1	1	3	576.949
5	1	1	4	591.852
5	1	1	5	586.579
5	2	1	1	597.674	601.275	10.8802
5	2	1	2	612.893	118.379
5	2	1	3	605.623
5	2	1	4	605.82
5	2	1	5	584.363
5	1	2	1	534	528	5.04975
5	1	2	2	530	25.5
5	1	2	3	530
5	1	2	4	525
5	1	2	5	521
5	2	2	1	553	553.6	4.09878
5	2	2	2	547	16.8
5	2	2	3	558
5	2	2	4	555
5	2	2	5	555
5	1	3	1	555	555.6	3.71484
5	1	3	2	555	13.8
5	1	3	3	559
5	1	3	4	559
5	1	3	5	550
5	2	3	1	586	585.8	3.34664
5	2	3	2	587	11.2
5	2	3	3	580
5	2	3	4	588
5	2	3	5	588
5	1	4	1	566.8	567.5	3.15515
5	1	4	2	568.4	9.955
5	1	4	3	562.5
5	1	4	4	570.9
5	1	4	5	568.9
5	2	4	1	581.1	580.44	1.2341
5	2	4	2	579.4	1.523
5	2	4	3	579.6
5	2	4	4	582.3
5	2	4	5	579.8
5	1	5	1	594.9	592.02	2.29499
5	1	5	2	591.9	5.267
5	1	5	3	589.6
5	1	5	4	593.7
5	1	5	5	590
5	2	5	1	605.7	603.04	2.13143
5	2	5	2	604.2	4.543
5	2	5	3	603.2
5	2	5	4	600.1
5	2	5	5	602
6	1	1	1	363.257	359.343	5.56368
6	1	1	2	363.663	30.9545
6	1	1	3	362.839
6	1	1	4	355.571
6	1	1	5	351.382
6	2	1	1	341.521	343.518	3.05892
6	2	1	2	342.615	9.35702
6	2	1	3	341.957
6	2	1	4	342.568
6	2	1	5	348.93
6	1	2	1	314	321	4.79583
6	1	2	2	318	23
6	1	2	3	324
6	1	2	4	325
6	1	2	5	324
6	2	2	1	299	298.2	5.54076
6	2	2	2	300	30.7
6	2	2	3	289
6	2	2	4	304
6	2	2	5	299
6	1	3	1	345	336.8	4.81664
6	1	3	2	337	23.2
6	1	3	3	333
6	1	3	4	335
6	1	3	5	334
6	2	3	1	317	313	2.91548
6	2	3	2	312	8.5
6	2	3	3	315
6	2	3	4	311
6	2	3	5	310
6	1	4	1	347.1	347.3	6.10614
6	1	4	2	341.6	37.285
6	1	4	3	340.9
6	1	4	4	353.4
6	1	4	5	353.5
6	2	4	1	332.9	332.4	3.51497
6	2	4	2	326.8	12.355
6	2	4	3	331.7
6	2	4	4	335.8
6	2	4	5	334.8
6	1	5	1	364	364.14	3.45948
6	1	5	2	360.2	11.968
6	1	5	3	365.8
6	1	5	4	369
6	1	5	5	361.7
6	2	5	1	349.9	345.44	3.86044
6	2	5	2	339.4	14.903
6	2	5	3	345.1
6	2	5	4	345.6
6	2	5	5	347.2
7	1	1	1	383.596	382.335	3.74429
7	1	1	2	381.509	14.0197
7	1	1	3	380.07
7	1	1	4	388.098
7	1	1	5	378.403
7	2	1	1	383.182	372.339	11.0091
7	2	1	2	379.829	121.2
7	2	1	3	376.52
7	2	1	4	365.571
7	2	1	5	356.596
7	1	2	1	350	353.2	6.18061
7	1	2	2	355	38.2
7	1	2	3	351
7	1	2	4	347
7	1	2	5	363
7	2	2	1	329	328.6	7.36885
7	2	2	2	317	54.3
7	2	2	3	332
7	2	2	4	328
7	2	2	5	337
7	1	3	1	375	361	8.27647
7	1	3	2	360	68.5
7	1	3	3	353
7	1	3	4	358
7	1	3	5	359
7	2	3	1	334	341.4	4.39318
7	2	3	2	341	19.3
7	2	3	3	344
7	2	3	4	343
7	2	3	5	345
7	1	4	1	377.4	378.84	2.45316
7	1	4	2	378.7	6.018
7	1	4	3	375.7
7	1	4	4	381.9
7	1	4	5	380.5
7	2	4	1	361.5	363.9	1.76777
7	2	4	2	363.4	3.125
7	2	4	3	364.7
7	2	4	4	366.3
7	2	4	5	363.6
7	1	5	1	385.9	390.068	3.62796
7	1	5	2	394.4	13.1621
7	1	5	3	391.54
7	1	5	4	386.7
7	1	5	5	391.8
7	2	5	1	380.9	378.44	1.61338
7	2	5	2	378.9	2.603
7	2	5	3	376.6
7	2	5	4	378.2
7	2	5	5	377.6
8	1	1	1	906.098	895.829	13.7941
8	1	1	2	906.266	190.276
8	1	1	3	904.821
8	1	1	4	884.507
8	1	1	5	877.453
8	2	1	1	940.004	929.206	12.6168
8	2	1	2	939.242	159.183
8	2	1	3	934.257
8	2	1	4	921.689
8	2	1	5	910.838
8	1	2	1	817	812.6	4.15933
8	1	2	2	813	17.3
8	1	2	3	815
8	1	2	4	806
8	1	2	5	812
8	2	2	1	856	851	4.41588
8	2	2	2	848	19.5
8	2	2	3	853
8	2	2	4	853
8	2	2	5	845
8	1	3	1	842	841.2	1.92354
8	1	3	2	839	3.7
8	1	3	3	840
8	1	3	4	844
8	1	3	5	841
8	2	3	1	881	876.2	7.56307
8	2	3	2	877	57.2
8	2	3	3	881
8	2	3	4	879
8	2	3	5	863
8	1	4	1	934.6	937.4	10.3046
8	1	4	2	921.1	106.185
8	1	4	3	941.3
8	1	4	4	948.2
8	1	4	5	941.8
8	2	4	1	972.8	974.26	24.0125
8	2	4	2	933.7	576.598
8	2	4	3	981.6
8	2	4	4	993
8	2	4	5	990.2
8	1	5	1	973.7	966.92	6.99192
8	1	5	2	962.8	48.887
8	1	5	3	962.9
8	1	5	4	975.2
8	1	5	5	960
8	2	5	1	1005	1005.16	12.2527
8	2	5	2	1005	150.128
8	2	5	3	985.8
8	2	5	4	1019
8	2	5	5	1011
9	1	1	1	315.577	287.761	31.8699
9	1	1	2	307.955	1015.69
9	1	1	3	308.946
9	1	1	4	248.769
9	1	1	5	257.56
9	2	1	1	315.608	303.599	18.7614
9	2	1	2	314.167	351.991
9	2	1	3	320.749
9	2	1	4	289.599
9	2	1	5	277.872
9	1	2	1	255	251.4	6.0663
9	1	2	2	241	36.8
9	1	2	3	255
9	1	2	4	255
9	1	2	5	251
9	2	2	1	260	256.8	4.96991
9	2	2	2	252	24.7
9	2	2	3	259
9	2	2	4	251
9	2	2	5	262
9	1	3	1	245	255.2	7.15542
9	1	3	2	263	51.2
9	1	3	3	261
9	1	3	4	254
9	1	3	5	253
9	2	3	1	257	254.8	7.8867
9	2	3	2	261	62.2
9	2	3	3	241
9	2	3	4	257
9	2	3	5	258
9	1	4	1	271	271.24	9.34655
9	1	4	2	271.5	87.358
9	1	4	3	277.1
9	1	4	4	256.1
9	1	4	5	280.5
9	2	4	1	275	272.82	11.0346
9	2	4	2	261	121.762
9	2	4	3	286.9
9	2	4	4	262.4
9	2	4	5	278.8
9	1	5	1	277.6	271.56	13.0508
9	1	5	2	273	170.323
9	1	5	3	257.5
9	1	5	4	289.4
9	1	5	5	260.3
9	2	5	1	280.1	276.22	10.1989
9	2	5	2	281.2	104.017
9	2	5	3	258.6
9	2	5	4	284.3
9	2	5	5	276.9
10	1	1	1	916.06	913.352	2.93526
10	1	1	2	915.6	8.61576
10	1	1	3	913.19
10	1	1	4	908.658
10	1	1	5	913.253
10	2	1	1	911.177	905.089	8.5637
10	2	1	2	913.039	73.337
10	2	1	3	909.455
10	2	1	4	897.405
10	2	1	5	894.367
10	1	2	1	1405	1389.2	13.6638
10	1	2	2	1378	186.7
10	1	2	3	1374
10	1	2	4	1388
10	1	2	5	1401
10	2	2	1	1367	1362.2	11.2783
10	2	2	2	1349	127.2
10	2	2	3	1377
10	2	2	4	1365
10	2	2	5	1353
10	1	3	1	1435	1427.2	14.9399
10	1	3	2	1429	223.2
10	1	3	3	1414
10	1	3	4	1447
10	1	3	5	1411
10	2	3	1	1425	1419.6	9.20869
10	2	3	2	1416	84.8
10	2	3	3	1427
10	2	3	4	1425
10	2	3	5	1405
10	1	4	1	925.2	913.88	16.0046
10	1	4	2	901.1	256.147
10	1	4	3	926.4
10	1	4	4	892.3
10	1	4	5	924.4
10	2	4	1	877.1	888.78	14.8893
10	2	4	2	874.9	221.692
10	2	4	3	888.7
10	2	4	4	890.9
10	2	4	5	912.3
10	1	5	1	938.4	914.64	25.4693
10	1	5	2	893.2	648.683
10	1	5	3	888.3
10	1	5	4	943.8
10	1	5	5	909.5
10	2	5	1	906.5	920.66	13.6809
10	2	5	2	935.1	187.168
10	2	5	3	935.5
10	2	5	4	911.5
10	2	5	5	914.7
11	1	1	1	643.429	660.618	11.6825
11	1	1	2	658.763	136.482
11	1	1	3	660.607
11	1	1	4	664.422
11	1	1	5	675.868
11	2	1	1	695.783	697.599	1.35695
11	2	1	2	697.869	1.84131
11	2	1	3	696.968
11	2	1	4	697.903
11	2	1	5	699.471
11	1	2	1	625	637.8	7.75887
11	1	2	2	640	60.2
11	1	2	3	646
11	1	2	4	638
11	1	2	5	640
11	2	2	1	658	661.4	3.71484
11	2	2	2	667	13.8
11	2	2	3	662
11	2	2	4	658
11	2	2	5	662
11	1	3	1	656	665	7.84219
11	1	3	2	660	61.5
11	1	3	3	663
11	1	3	4	675
11	1	3	5	671
11	2	3	1	687	691.6	8.84873
11	2	3	2	700	78.3
11	2	3	3	682
11	2	3	4	702
11	2	3	5	687
11	1	4	1	689.2	686.86	2.47851
11	1	4	2	688.1	6.143
11	1	4	3	688
11	1	4	4	686.1
11	1	4	5	682.9
11	2	4	1	699.2	697.82	3.60305
11	2	4	2	691.5	12.982
11	2	4	3	700.6
11	2	4	4	698.8
11	2	4	5	699
11	1	5	1	714.6	712.9	2.81514
11	1	5	2	714	7.925
11	1	5	3	713.7
11	1	5	4	714.3
11	1	5	5	707.9
11	2	5	1	722.6	720.1	3.65171
11	2	5	2	721	13.335
11	2	5	3	722.9
11	2	5	4	713.9
11	2	5	5	720.1
12	1	1	1	924.279	917.649	8.83279
12	1	1	2	923.345	78.0182
12	1	1	3	922.905
12	1	1	4	914.026
12	1	1	5	903.688
12	2	1	1	880.187	882.106	1.67662
12	2	1	2	882.72	2.81105
12	2	1	3	880.675
12	2	1	4	882.639
12	2	1	5	884.309
12	1	2	1	911	903.2	5.89067
12	1	2	2	902	34.7
12	1	2	3	895
12	1	2	4	902
12	1	2	5	906
12	2	2	1	890	885.8	4.08656
12	2	2	2	879	16.7
12	2	2	3	887
12	2	2	4	887
12	2	2	5	886
12	1	3	1	951	952.8	6.01664
12	1	3	2	943	36.2
12	1	3	3	956
12	1	3	4	957
12	1	3	5	957
12	2	3	1	932	923.8	6.01664
12	2	3	2	922	36.2
12	2	3	3	919
12	2	3	4	928
12	2	3	5	918
12	1	4	1	951.6	946.34	5.22475
12	1	4	2	938.8	27.298
12	1	4	3	946
12	1	4	4	950.9
12	1	4	5	944.4
12	2	4	1	927.8	928.62	2.73807
12	2	4	2	932.7	7.497
12	2	4	3	929.1
12	2	4	4	928.4
12	2	4	5	925.1
12	1	5	1	997.1	993.54	5.21613
12	1	5	2	995	27.208
12	1	5	3	988.6
12	1	5	4	987.6
12	1	5	5	999.4
12	2	5	1	976.3	977.5	1.82071
12	2	5	2	977.2	3.315
12	2	5	3	979.2
12	2	5	4	979.5
12	2	5	5	975.3

## Sheet: All together - brushed up data
	LCU	LCU unit	radiometer	Repetition	power	Average	SD	LCU			Radiometer
1	1	1	1	1	757.22	753.97	2.89493	1 = DeepCure			1=IS
2	1	1	1	2	755.688	8.38065		2=Denjoy			2= bluephaseA
3	1	1	1	3	754.951			3= DentalSpark K.Y.			3=bluephase B
4	1	1	1	4	751.815			4= Bluephase G4			4=MSC15A
5	1	1	1	5	750.175			5=Bluephase PowerCure			5=MSC15B
6	1	2	1	1	763.24	764.523	3.31781	6= Woodpecker LED B
7	1	2	1	2	761.996	11.0079		7=Woodpecker LED D
8	1	2	1	3	761.295			8= SmartLite Pro
9	1	2	1	4	768.683			9= SDR Radii Plus					IS			Bluephase A			Bluephase B			MSC15A			MSC15B				IS			Bluephase A			Bluephase B			MSC15A			MSC15B
10	1	2	1	5	767.4			10=PinkWave				1 = DeepCure1	753.97	2.89493		727.4	4.44972		755.6	4.87852		731.44	1.43805		770.12	2.44172		8= SmartLite Pro2	929.206	12.6168		851	4.41588		876.2	7.56307		974.26	24.0125		1005.16	12.2527
11	1	1	2	1	729	727.4	4.44972	11=Valo Cordless				1 = DeepCure2	764.523	3.31781		752.8	1.64317		777.4	5.45894		741.96	0.638749		777.96	5.2932		12= Valo Grand1	917.649	8.83279		903.2	5.89067		952.8	6.01664		946.34	5.22475		993.54	5.21613
12	1	1	2	2	728	19.8		12= Valo Grand				2=Denjoy1	465.296	6.84108		417	6.04152		431.8	12.276		462.98	3.30257		479.76	2.43372		10=PinkWave1	913.352	2.93526		1389.2	13.6638		1427.2	14.9399		913.88	16.0046		914.64	25.4693
13	1	1	2	3	732							2=Denjoy2	458.573	10.0845		411.2	6.6106		415.2	8.8713		440.36	3.40044		460.36	1.91259		10=PinkWave2	905.089	8.5637		1362.2	11.2783		1419.6	9.20869		888.78	14.8893		920.66	13.6809
14	1	1	2	4	720							3= DentalSpark K.Y.1	466.298	30.3756		384.2	3.49285		398.6	5.59464		424.6	2.44847		438.96	6.17195		8= SmartLite Pro1	895.829	13.7941		812.6	4.15933		841.2	1.92354		937.4	10.3046		966.92	6.99192
15	1	1	2	5	728							3= DentalSpark K.Y.2	549.362	25.0421		464.2	3.56371		495	5.95819		468.02	2.40977		485.04	5.61498		12= Valo Grand2	882.106	1.67662		885.8	4.08656		923.8	6.01664		928.62	2.73807		977.5	1.82071
16	1	2	2	1	754	752.8	1.64317					4= Bluephase G41	715.355	10.4476		679.4	2.19089		719	3.67423		709.36	3.7454		735.44	4.59489		1 = DeepCure2	764.523	3.31781		752.8	1.64317		777.4	5.45894		741.96	0.638749		777.96	5.2932
17	1	2	2	2	753	2.7						4= Bluephase G42	709.246	1.90642		655.2	9.85901		701	8.12404		709.92	2.50639		734.7	4.14548		1 = DeepCure1	753.97	2.89493		727.4	4.44972		755.6	4.87852		731.44	1.43805		770.12	2.44172
18	1	2	2	3	753							5=Bluephase PowerCure1	580.518	8.35469		528	5.04975		555.6	3.71484		567.5	3.15515		592.02	2.29499		4= Bluephase G41	715.355	10.4476		679.4	2.19089		719	3.67423		709.36	3.7454		735.44	4.59489
19	1	2	2	4	754							5=Bluephase PowerCure2	601.275	10.8802		553.6	4.09878		585.8	3.34664		580.44	1.2341		603.04	2.13143		4= Bluephase G42	709.246	1.90642		655.2	9.85901		701	8.12404		709.92	2.50639		734.7	4.14548
20	1	2	2	5	750							6= Woodpecker LED B1	359.343	5.56368		321	4.79583		336.8	4.81664		347.3	6.10614		364.14	3.45948		11=Valo Cordless2	697.599	1.35695		661.4	3.71484		691.6	8.84873		697.82	3.60305		720.1	3.65171
21	1	1	3	1	762	755.6	4.87852					6= Woodpecker LED B2	343.518	3.05892		298.2	5.54076		313	2.91548		332.4	3.51497		345.44	3.86044		11=Valo Cordless1	660.618	11.6825		637.8	7.75887		665	7.84219		686.86	2.47851		712.9	2.81514
22	1	1	3	2	751	23.8						7=Woodpecker LED D1	382.335	3.74429		353.2	6.18061		361	8.27647		378.84	2.45316		390.068	3.62796		5=Bluephase PowerCure2	601.275	10.8802		553.6	4.09878		585.8	3.34664		580.44	1.2341		603.04	2.13143
23	1	1	3	3	751							7=Woodpecker LED D2	372.339	11.0091		328.6	7.36885		341.4	4.39318		363.9	1.76777		378.44	1.61338		5=Bluephase PowerCure1	580.518	8.35469		528	5.04975		555.6	3.71484		567.5	3.15515		592.02	2.29499
24	1	1	3	4	755							8= SmartLite Pro1	895.829	13.7941		812.6	4.15933		841.2	1.92354		937.4	10.3046		966.92	6.99192		3= DentalSpark K.Y.2	549.362	25.0421		464.2	3.56371		495	5.95819		468.02	2.40977		485.04	5.61498
25	1	1	3	5	759							8= SmartLite Pro2	929.206	12.6168		851	4.41588		876.2	7.56307		974.26	24.0125		1005.16	12.2527		3= DentalSpark K.Y.1	466.298	30.3756		384.2	3.49285		398.6	5.59464		424.6	2.44847		438.96	6.17195
26	1	2	3	1	784	777.4	5.45894					9= SDR Radii Plus1	287.761	31.8699		251.4	6.0663		255.2	7.15542		271.24	9.34655		271.56	13.0508		2=Denjoy1	465.296	6.84108		417	6.04152		431.8	12.276		462.98	3.30257		479.76	2.43372
27	1	2	3	2	779	29.8						9= SDR Radii Plus2	303.599	18.7614		256.8	4.96991		254.8	7.8867		272.82	11.0346		276.22	10.1989		2=Denjoy2	458.573	10.0845		411.2	6.6106		415.2	8.8713		440.36	3.40044		460.36	1.91259
28	1	2	3	3	770							10=PinkWave1	913.352	2.93526		1389.2	13.6638		1427.2	14.9399		913.88	16.0046		914.64	25.4693		7=Woodpecker LED D1	382.335	3.74429		353.2	6.18061		361	8.27647		378.84	2.45316		390.068	3.62796
29	1	2	3	4	780							10=PinkWave2	905.089	8.5637		1362.2	11.2783		1419.6	9.20869		888.78	14.8893		920.66	13.6809		7=Woodpecker LED D2	372.339	11.0091		328.6	7.36885		341.4	4.39318		363.9	1.76777		378.44	1.61338
30	1	2	3	5	774							11=Valo Cordless1	660.618	11.6825		637.8	7.75887		665	7.84219		686.86	2.47851		712.9	2.81514		6= Woodpecker LED B1	359.343	5.56368		321	4.79583		336.8	4.81664		347.3	6.10614		364.14	3.45948
31	1	1	4	1	733.5	731.44	1.43805					11=Valo Cordless2	697.599	1.35695		661.4	3.71484		691.6	8.84873		697.82	3.60305		720.1	3.65171		6= Woodpecker LED B2	343.518	3.05892		298.2	5.54076		313	2.91548		332.4	3.51497		345.44	3.86044
32	1	1	4	2	730.1	2.068						12= Valo Grand1	917.649	8.83279		903.2	5.89067		952.8	6.01664		946.34	5.22475		993.54	5.21613		9= SDR Radii Plus2	303.599	18.7614		256.8	4.96991		254.8	7.8867		272.82	11.0346		276.22	10.1989
33	1	1	4	3	732.3							12= Valo Grand2	882.106	1.67662		885.8	4.08656		923.8	6.01664		928.62	2.73807		977.5	1.82071		9= SDR Radii Plus1	287.761	31.8699		251.4	6.0663		255.2	7.15542		271.24	9.34655		271.56	13.0508
34	1	1	4	4	730.3
35	1	1	4	5	731
36	1	2	4	1	742.3	741.96	0.638749						IS	Bluephase A	Bluephase B	MSC15A	MSC15B		Bluephase	%		MSC15	%						IS	Bluephase A	Bluephase B	MSC15A	MSC15B
37	1	2	4	2	741.1	0.408						8= SmartLite Pro1	895.829	812.6	841.2	937.4	966.92		28.6	3.3999		29.52	3.05299					8= SmartLite Pro2	929.206	851	876.2	974.26	1005.16		25.2	2.87606		30.9	3.07414
38	1	2	4	3	741.7							8= SmartLite Pro2	929.206	851	876.2	974.26	1005.16		25.2	2.87606		30.9	3.07414					8= SmartLite Pro1	895.829	812.6	841.2	937.4	966.92		28.6	3.3999		29.52	3.05299
39	1	2	4	4	742.8							1 = DeepCure1	753.97	727.4	755.6	731.44	770.12		28.2	3.73213		38.68	5.02259					1 = DeepCure2	764.523	752.8	777.4	741.96	777.96		24.6	3.16439		36	4.62749
40	1	2	4	5	741.9							1 = DeepCure2	764.523	752.8	777.4	741.96	777.96		24.6	3.16439		36	4.62749					1 = DeepCure1	753.97	727.4	755.6	731.44	770.12		28.2	3.73213		38.68	5.02259
41	1	1	5	1	773.1	770.12	2.44172					3= DentalSpark K.Y.1	466.298	384.2	398.6	424.6	438.96		14.4	3.61264		14.36	3.27137					3= DentalSpark K.Y.2	549.362	464.2	495	468.02	485.04		30.8	6.22222		17.02	3.50899
42	1	1	5	2	768.2	5.962						3= DentalSpark K.Y.2	549.362	464.2	495	468.02	485.04		30.8	6.22222		17.02	3.50899					3= DentalSpark K.Y.1	466.298	384.2	398.6	424.6	438.96		14.4	3.61264		14.36	3.27137
43	1	1	5	3	772.3							2=Denjoy1	465.296	417	431.8	462.98	479.76		14.8	3.42751		16.78	3.49758					2=Denjoy1	465.296	417	431.8	462.98	479.76		14.8	3.42751		16.78	3.49758
44	1	1	5	4	769.3							2=Denjoy2	458.573	411.2	415.2	440.36	460.36		4	0.963391		20	4.34443					2=Denjoy2	458.573	411.2	415.2	440.36	460.36		4	0.963391		20	4.34443
45	1	1	5	5	767.7							7=Woodpecker LED D1	382.335	353.2	361	378.84	390.068		7.8	2.16066		11.228	2.87847					7=Woodpecker LED D1	382.335	353.2	361	378.84	390.068		7.8	2.16066		11.228	2.87847
46	1	2	5	1	782.3	777.96	5.2932					7=Woodpecker LED D2	372.339	328.6	341.4	363.9	378.44		12.8	3.74927		14.54	3.84209					7=Woodpecker LED D2	372.339	328.6	341.4	363.9	378.44		12.8	3.74927		14.54	3.84209
47	1	2	5	2	784.7	28.018						6= Woodpecker LED B1	359.343	321	336.8	347.3	364.14		15.8	4.69121		16.84	4.62459					6= Woodpecker LED B1	359.343	321	336.8	347.3	364.14		15.8	4.69121		16.84	4.62459
48	1	2	5	3	772.5							6= Woodpecker LED B2	343.518	298.2	313	332.4	345.44		14.8	4.72843		13.04	3.7749					6= Woodpecker LED B2	343.518	298.2	313	332.4	345.44		14.8	4.72843		13.04	3.7749
49	1	2	5	4	774.1							9= SDR Radii Plus1	287.761	251.4	255.2	271.24	271.56		3.8	1.48903		0.32	0.117838					9= SDR Radii Plus2	303.599	256.8	254.8	272.82	276.22		2	0.778816		3.4	1.2309
50	1	2	5	5	776.2							9= SDR Radii Plus2	303.599	256.8	254.8	272.82	276.22		2	0.778816		3.4	1.2309					9= SDR Radii Plus1	287.761	251.4	255.2	271.24	271.56		3.8	1.48903		0.32	0.117838
51	2	1	1	1	461.318	465.296	6.84108					12= Valo Grand1	917.649	903.2	952.8	946.34	993.54		49.6	5.20571		47.2	4.75069					12= Valo Grand1	917.649	903.2	952.8	946.34	993.54		49.6	5.20571		47.2	4.75069
52	2	1	1	2	461.651	46.8003						12= Valo Grand2	882.106	885.8	923.8	928.62	977.5		38	4.11344		48.88	5.00051					12= Valo Grand2	882.106	885.8	923.8	928.62	977.5		38	4.11344		48.88	5.00051
53	2	1	1	3	458.222							4= Bluephase G41	715.355	679.4	719	709.36	735.44		39.6	5.50765		26.08	3.54618					4= Bluephase G41	715.355	679.4	719	709.36	735.44		39.6	5.50765		26.08	3.54618
54	2	1	1	4	472.573							4= Bluephase G42	709.246	655.2	701	709.92	734.7		45.8	6.53352		24.78	3.37281					4= Bluephase G42	709.246	655.2	701	709.92	734.7		45.8	6.53352		24.78	3.37281
55	2	1	1	5	472.719							11=Valo Cordless1	660.618	637.8	665	686.86	712.9		27.2	4.09023		26.04	3.65269					11=Valo Cordless2	697.599	661.4	691.6	697.82	720.1		30.2	4.36669		22.28	3.09401
56	2	2	1	1	464.3	458.573	10.0845					11=Valo Cordless2	697.599	661.4	691.6	697.82	720.1		30.2	4.36669		22.28	3.09401					11=Valo Cordless1	660.618	637.8	665	686.86	712.9		27.2	4.09023		26.04	3.65269
57	2	2	1	2	466.34	101.697						5=Bluephase PowerCure1	580.518	528	555.6	567.5	592.02		27.6	4.9676		24.52	4.14175					5=Bluephase PowerCure2	601.275	553.6	585.8	580.44	603.04		32.2	5.49676		22.6	3.74768
58	2	2	1	3	466.049							5=Bluephase PowerCure2	601.275	553.6	585.8	580.44	603.04		32.2	5.49676		22.6	3.74768					5=Bluephase PowerCure1	580.518	528	555.6	567.5	592.02		27.6	4.9676		24.52	4.14175
59	2	2	1	4	452.443							10=PinkWave1	913.352	1389.2	1427.2	913.88	914.64		38	2.66256		0.76	0.0830928					10=PinkWave1	913.352	1389.2	1427.2	913.88	914.64		38	2.66256		0.76	0.0830928
60	2	2	1	5	443.734							10=PinkWave2	905.089	1362.2	1419.6	888.78	920.66		57.4	4.04339		31.88	3.46273					10=PinkWave2	905.089	1362.2	1419.6	888.78	920.66		57.4	4.04339		31.88	3.46273
61	2	1	2	1	409	417	6.04152
62	2	1	2	2	421	36.5
63	2	1	2	3	413										ERROR	ERROR
64	2	1	2	4	424									LCU	%	%
65	2	1	2	5	418									PinkWave #1	2.66256	0.0830928
66	2	2	2	1	413	411.2	6.6106							SDR Radii Plus #1	1.48903	0.117838
67	2	2	2	2	400	43.7								SDR Radii Plus #2	0.778816	1.2309
68	2	2	2	3	411									Woodpecker LED D #1	2.16066	2.87847
69	2	2	2	4	416									SmartLite Pro #1	3.3999	3.05299
70	2	2	2	5	416									SmartLite Pro #2	2.87606	3.07414
71	2	1	3	1	446	431.8	12.276							Valo Cordless #2	4.36669	3.09401
72	2	1	3	2	429	150.7								DentalSpark K.Y. #1	3.61264	3.27137
73	2	1	3	3	413									Bluephase G4 #2	6.53352	3.37281
74	2	1	3	4	433									PinkWave #2	4.04339	3.46273
75	2	1	3	5	438									Denjoy #1	3.42751	3.49758
76	2	2	3	1	423	415.2	8.8713							DentalSpark K.Y. #2	6.22222	3.50899
77	2	2	3	2	418	78.7								Bluephase G4 #1	5.50765	3.54618
78	2	2	3	3	400									Valo Cordless #1	4.09023	3.65269
79	2	2	3	4	416									Bluephase PowerCure #2	5.49676	3.74768
80	2	2	3	5	419									Woodpecker LED B #2	4.72843	3.7749
81	2	1	4	1	464	462.98	3.30257							Woodpecker LED D #2	3.74927	3.84209
82	2	1	4	2	457.5	10.907								Bluephase PowerCure #1	4.9676	4.14175
83	2	1	4	3	465.7									Denjoy #2	0.963391	4.34443
84	2	1	4	4	465.2									Woodpecker LED B #1	4.69121	4.62459
85	2	1	4	5	462.5									DeepCure #2	3.16439	4.62749
86	2	2	4	1	441.4	440.36	3.40044							Valo Grand #1	5.20571	4.75069
87	2	2	4	2	444.4	11.563								Valo Grand #2	4.11344	5.00051
88	2	2	4	3	435									DeepCure #1	3.73213	5.02259
89	2	2	4	4	440.7									Mean	3.83263	3.40502
90	2	2	4	5	440.3									SD	1.51459	1.30423
91	2	1	5	1	483.4	479.76	2.43372
92	2	1	5	2	481.1	5.923
93	2	1	5	3	477.6
94	2	1	5	4	478.4
95	2	1	5	5	478.3
96	2	2	5	1	461.9	460.36	1.91259
97	2	2	5	2	460.3	3.658
98	2	2	5	3	459.8
99	2	2	5	4	457.5
100	2	2	5	5	462.3
101	3	1	1	1	465.976	466.298	30.3756
102	3	1	1	2	458.519	922.68
103	3	1	1	3	469.843
104	3	1	1	4	426.107
105	3	1	1	5	511.044
106	3	2	1	1	567.597	549.362	25.0421
107	3	2	1	2	566.722	627.108
108	3	2	1	3	568.501
109	3	2	1	4	524.271
110	3	2	1	5	519.718
111	3	1	2	1	382	384.2	3.49285
112	3	1	2	2	384	12.2
113	3	1	2	3	389
114	3	1	2	4	380
115	3	1	2	5	386
116	3	2	2	1	462	464.2	3.56371
117	3	2	2	2	470	12.7
118	3	2	2	3	465
119	3	2	2	4	461
120	3	2	2	5	463
121	3	1	3	1	403	398.6	5.59464
122	3	1	3	2	404	31.3
123	3	1	3	3	390
124	3	1	3	4	397
125	3	1	3	5	399
126	3	2	3	1	496	495	5.95819
127	3	2	3	2	491	35.5
128	3	2	3	3	492
129	3	2	3	4	505
130	3	2	3	5	491
131	3	1	4	1	422.5	424.6	2.44847
132	3	1	4	2	421.8	5.995
133	3	1	4	3	427.7
134	3	1	4	4	425
135	3	1	4	5	426
136	3	2	4	1	466.5	468.02	2.40977
137	3	2	4	2	470.5	5.807
138	3	2	4	3	470.8
139	3	2	4	4	466
140	3	2	4	5	466.3
141	3	1	5	1	443.5	438.96	6.17195
142	3	1	5	2	440.6	38.093
143	3	1	5	3	430.2
144	3	1	5	4	435.3
145	3	1	5	5	445.2
146	3	2	5	1	493.3	485.04	5.61498
147	3	2	5	2	487.8	31.528
148	3	2	5	3	479.3
149	3	2	5	4	483.7
150	3	2	5	5	481.1
151	4	1	1	1	712.867	715.355	10.4476
152	4	1	1	2	726.524	109.153
153	4	1	1	3	726.135
154	4	1	1	4	705.867
155	4	1	1	5	705.384
156	4	2	1	1	711.86	709.246	1.90642
157	4	2	1	2	710.144	3.63443
158	4	2	1	3	706.773
159	4	2	1	4	709.077
160	4	2	1	5	708.377
161	4	1	2	1	679	679.4	2.19089
162	4	1	2	2	677	4.8
163	4	1	2	3	683
164	4	1	2	4	679
165	4	1	2	5	679
166	4	2	2	1	638	655.2	9.85901
167	4	2	2	2	659	97.2
168	4	2	2	3	663
169	4	2	2	4	657
170	4	2	2	5	659
171	4	1	3	1	720	719	3.67423
172	4	1	3	2	713	13.5
173	4	1	3	3	720
174	4	1	3	4	723
175	4	1	3	5	719
176	4	2	3	1	708	701	8.12404
177	4	2	3	2	702	66
178	4	2	3	3	687
179	4	2	3	4	704
180	4	2	3	5	704
181	4	1	4	1	704.5	709.36	3.7454
182	4	1	4	2	706.3	14.028
183	4	1	4	3	713.1
184	4	1	4	4	711.9
185	4	1	4	5	711
186	4	2	4	1	707.5	709.92	2.50639
187	4	2	4	2	706.9	6.282
188	4	2	4	3	711.9
189	4	2	4	4	712
190	4	2	4	5	711.3
191	4	1	5	1	728.3	735.44	4.59489
192	4	1	5	2	738.6	21.113
193	4	1	5	3	733.3
194	4	1	5	4	738.2
195	4	1	5	5	738.8
196	4	2	5	1	727.4	734.7	4.14548
197	4	2	5	2	736.4	17.185
198	4	2	5	3	737.7
199	4	2	5	4	736.3
200	4	2	5	5	735.7
201	5	1	1	1	571.919	580.518	8.35469
202	5	1	1	2	575.292	69.8009
203	5	1	1	3	576.949
204	5	1	1	4	591.852
205	5	1	1	5	586.579
206	5	2	1	1	597.674	601.275	10.8802
207	5	2	1	2	612.893	118.379
208	5	2	1	3	605.623
209	5	2	1	4	605.82
210	5	2	1	5	584.363
211	5	1	2	1	534	528	5.04975
212	5	1	2	2	530	25.5
213	5	1	2	3	530
214	5	1	2	4	525
215	5	1	2	5	521
216	5	2	2	1	553	553.6	4.09878
217	5	2	2	2	547	16.8
218	5	2	2	3	558
219	5	2	2	4	555
220	5	2	2	5	555
221	5	1	3	1	555	555.6	3.71484
222	5	1	3	2	555	13.8
223	5	1	3	3	559
224	5	1	3	4	559
225	5	1	3	5	550
226	5	2	3	1	586	585.8	3.34664
227	5	2	3	2	587	11.2
228	5	2	3	3	580
229	5	2	3	4	588
230	5	2	3	5	588
231	5	1	4	1	566.8	567.5	3.15515
232	5	1	4	2	568.4	9.955
233	5	1	4	3	562.5
234	5	1	4	4	570.9
235	5	1	4	5	568.9
236	5	2	4	1	581.1	580.44	1.2341
237	5	2	4	2	579.4	1.523
238	5	2	4	3	579.6
239	5	2	4	4	582.3
240	5	2	4	5	579.8
241	5	1	5	1	594.9	592.02	2.29499
242	5	1	5	2	591.9	5.267
243	5	1	5	3	589.6
244	5	1	5	4	593.7
245	5	1	5	5	590
246	5	2	5	1	605.7	603.04	2.13143
247	5	2	5	2	604.2	4.543
248	5	2	5	3	603.2
249	5	2	5	4	600.1
250	5	2	5	5	602
251	6	1	1	1	363.257	359.343	5.56368
252	6	1	1	2	363.663	30.9545
253	6	1	1	3	362.839
254	6	1	1	4	355.571
255	6	1	1	5	351.382
256	6	2	1	1	341.521	343.518	3.05892
257	6	2	1	2	342.615	9.35702
258	6	2	1	3	341.957
259	6	2	1	4	342.568
260	6	2	1	5	348.93
261	6	1	2	1	314	321	4.79583
262	6	1	2	2	318	23
263	6	1	2	3	324
264	6	1	2	4	325
265	6	1	2	5	324
266	6	2	2	1	299	298.2	5.54076
267	6	2	2	2	300	30.7
268	6	2	2	3	289
269	6	2	2	4	304
270	6	2	2	5	299
271	6	1	3	1	345	336.8	4.81664
272	6	1	3	2	337	23.2
273	6	1	3	3	333
274	6	1	3	4	335
275	6	1	3	5	334
276	6	2	3	1	317	313	2.91548
277	6	2	3	2	312	8.5
278	6	2	3	3	315
279	6	2	3	4	311
280	6	2	3	5	310
281	6	1	4	1	347.1	347.3	6.10614
282	6	1	4	2	341.6	37.285
283	6	1	4	3	340.9
284	6	1	4	4	353.4
285	6	1	4	5	353.5
286	6	2	4	1	332.9	332.4	3.51497
287	6	2	4	2	326.8	12.355
288	6	2	4	3	331.7
289	6	2	4	4	335.8
290	6	2	4	5	334.8
291	6	1	5	1	364	364.14	3.45948
292	6	1	5	2	360.2	11.968
293	6	1	5	3	365.8
294	6	1	5	4	369
295	6	1	5	5	361.7
296	6	2	5	1	349.9	345.44	3.86044
297	6	2	5	2	339.4	14.903
298	6	2	5	3	345.1
299	6	2	5	4	345.6
300	6	2	5	5	347.2
301	7	1	1	1	383.596	382.335	3.74429
302	7	1	1	2	381.509	14.0197
303	7	1	1	3	380.07
304	7	1	1	4	388.098
305	7	1	1	5	378.403
306	7	2	1	1	383.182	372.339	11.0091
307	7	2	1	2	379.829	121.2
308	7	2	1	3	376.52
309	7	2	1	4	365.571
310	7	2	1	5	356.596
311	7	1	2	1	350	353.2	6.18061
312	7	1	2	2	355	38.2
313	7	1	2	3	351
314	7	1	2	4	347
315	7	1	2	5	363
316	7	2	2	1	329	328.6	7.36885
317	7	2	2	2	317	54.3
318	7	2	2	3	332
319	7	2	2	4	328
320	7	2	2	5	337
321	7	1	3	1	375	361	8.27647
322	7	1	3	2	360	68.5
323	7	1	3	3	353
324	7	1	3	4	358
325	7	1	3	5	359
326	7	2	3	1	334	341.4	4.39318
327	7	2	3	2	341	19.3
328	7	2	3	3	344
329	7	2	3	4	343
330	7	2	3	5	345
331	7	1	4	1	377.4	378.84	2.45316
332	7	1	4	2	378.7	6.018
333	7	1	4	3	375.7
334	7	1	4	4	381.9
335	7	1	4	5	380.5
336	7	2	4	1	361.5	363.9	1.76777
337	7	2	4	2	363.4	3.125
338	7	2	4	3	364.7
339	7	2	4	4	366.3
340	7	2	4	5	363.6
341	7	1	5	1	385.9	390.068	3.62796
342	7	1	5	2	394.4	13.1621
343	7	1	5	3	391.54
344	7	1	5	4	386.7
345	7	1	5	5	391.8
346	7	2	5	1	380.9	378.44	1.61338
347	7	2	5	2	378.9	2.603
348	7	2	5	3	376.6
349	7	2	5	4	378.2
350	7	2	5	5	377.6
351	8	1	1	1	906.098	895.829	13.7941
352	8	1	1	2	906.266	190.276
353	8	1	1	3	904.821
354	8	1	1	4	884.507
355	8	1	1	5	877.453
356	8	2	1	1	940.004	929.206	12.6168
357	8	2	1	2	939.242	159.183
358	8	2	1	3	934.257
359	8	2	1	4	921.689
360	8	2	1	5	910.838
361	8	1	2	1	817	812.6	4.15933
362	8	1	2	2	813	17.3
363	8	1	2	3	815
364	8	1	2	4	806
365	8	1	2	5	812
366	8	2	2	1	856	851	4.41588
367	8	2	2	2	848	19.5
368	8	2	2	3	853
369	8	2	2	4	853
370	8	2	2	5	845
371	8	1	3	1	842	841.2	1.92354
372	8	1	3	2	839	3.7
373	8	1	3	3	840
374	8	1	3	4	844
375	8	1	3	5	841
376	8	2	3	1	881	876.2	7.56307
377	8	2	3	2	877	57.2
378	8	2	3	3	881
379	8	2	3	4	879
380	8	2	3	5	863
381	8	1	4	1	934.6	937.4	10.3046
382	8	1	4	2	921.1	106.185
383	8	1	4	3	941.3
384	8	1	4	4	948.2
385	8	1	4	5	941.8
386	8	2	4	1	972.8	974.26	24.0125
387	8	2	4	2	933.7	576.598
388	8	2	4	3	981.6
389	8	2	4	4	993
390	8	2	4	5	990.2
391	8	1	5	1	973.7	966.92	6.99192
392	8	1	5	2	962.8	48.887
393	8	1	5	3	962.9
394	8	1	5	4	975.2
395	8	1	5	5	960
396	8	2	5	1	1005	1005.16	12.2527
397	8	2	5	2	1005	150.128
398	8	2	5	3	985.8
399	8	2	5	4	1019
400	8	2	5	5	1011
401	9	1	1	1	315.577	287.761	31.8699
402	9	1	1	2	307.955	1015.69
403	9	1	1	3	308.946
404	9	1	1	4	248.769
405	9	1	1	5	257.56
406	9	2	1	1	315.608	303.599	18.7614
407	9	2	1	2	314.167	351.991
408	9	2	1	3	320.749
409	9	2	1	4	289.599
410	9	2	1	5	277.872
411	9	1	2	1	255	251.4	6.0663
412	9	1	2	2	241	36.8
413	9	1	2	3	255
414	9	1	2	4	255
415	9	1	2	5	251
416	9	2	2	1	260	256.8	4.96991
417	9	2	2	2	252	24.7
418	9	2	2	3	259
419	9	2	2	4	251
420	9	2	2	5	262
421	9	1	3	1	245	255.2	7.15542
422	9	1	3	2	263	51.2
423	9	1	3	3	261
424	9	1	3	4	254
425	9	1	3	5	253
426	9	2	3	1	257	254.8	7.8867
427	9	2	3	2	261	62.2
428	9	2	3	3	241
429	9	2	3	4	257
430	9	2	3	5	258
431	9	1	4	1	271	271.24	9.34655
432	9	1	4	2	271.5	87.358
433	9	1	4	3	277.1
434	9	1	4	4	256.1
435	9	1	4	5	280.5
436	9	2	4	1	275	272.82	11.0346
437	9	2	4	2	261	121.762
438	9	2	4	3	286.9
439	9	2	4	4	262.4
440	9	2	4	5	278.8
441	9	1	5	1	277.6	271.56	13.0508
442	9	1	5	2	273	170.323
443	9	1	5	3	257.5
444	9	1	5	4	289.4
445	9	1	5	5	260.3
446	9	2	5	1	280.1	276.22	10.1989
447	9	2	5	2	281.2	104.017
448	9	2	5	3	258.6
449	9	2	5	4	284.3
450	9	2	5	5	276.9
451	10	1	1	1	916.06	913.352	2.93526
452	10	1	1	2	915.6	8.61576
453	10	1	1	3	913.19
454	10	1	1	4	908.658
455	10	1	1	5	913.253
456	10	2	1	1	911.177	905.089	8.5637
457	10	2	1	2	913.039	73.337
458	10	2	1	3	909.455
459	10	2	1	4	897.405
460	10	2	1	5	894.367
461	10	1	2	1	1405	1389.2	13.6638
462	10	1	2	2	1378	186.7
463	10	1	2	3	1374
464	10	1	2	4	1388
465	10	1	2	5	1401
466	10	2	2	1	1367	1362.2	11.2783
467	10	2	2	2	1349	127.2
468	10	2	2	3	1377
469	10	2	2	4	1365
470	10	2	2	5	1353
471	10	1	3	1	1435	1427.2	14.9399
472	10	1	3	2	1429	223.2
473	10	1	3	3	1414
474	10	1	3	4	1447
475	10	1	3	5	1411
476	10	2	3	1	1425	1419.6	9.20869
477	10	2	3	2	1416	84.8
478	10	2	3	3	1427
479	10	2	3	4	1425
480	10	2	3	5	1405
481	10	1	4	1	925.2	913.88	16.0046
482	10	1	4	2	901.1	256.147
483	10	1	4	3	926.4
484	10	1	4	4	892.3
485	10	1	4	5	924.4
486	10	2	4	1	877.1	888.78	14.8893
487	10	2	4	2	874.9	221.692
488	10	2	4	3	888.7
489	10	2	4	4	890.9
490	10	2	4	5	912.3
491	10	1	5	1	938.4	914.64	25.4693
492	10	1	5	2	893.2	648.683
493	10	1	5	3	888.3
494	10	1	5	4	943.8
495	10	1	5	5	909.5
496	10	2	5	1	906.5	920.66	13.6809
497	10	2	5	2	935.1	187.168
498	10	2	5	3	935.5
499	10	2	5	4	911.5
500	10	2	5	5	914.7
501	11	1	1	1	643.429	660.618	11.6825
502	11	1	1	2	658.763	136.482
503	11	1	1	3	660.607
504	11	1	1	4	664.422
505	11	1	1	5	675.868
506	11	2	1	1	695.783	697.599	1.35695
507	11	2	1	2	697.869	1.84131
508	11	2	1	3	696.968
509	11	2	1	4	697.903
510	11	2	1	5	699.471
511	11	1	2	1	625	637.8	7.75887
512	11	1	2	2	640	60.2
513	11	1	2	3	646
514	11	1	2	4	638
515	11	1	2	5	640
516	11	2	2	1	658	661.4	3.71484
517	11	2	2	2	667	13.8
518	11	2	2	3	662
519	11	2	2	4	658
520	11	2	2	5	662
521	11	1	3	1	656	665	7.84219
522	11	1	3	2	660	61.5
523	11	1	3	3	663
524	11	1	3	4	675
525	11	1	3	5	671
526	11	2	3	1	687	691.6	8.84873
527	11	2	3	2	700	78.3
528	11	2	3	3	682
529	11	2	3	4	702
530	11	2	3	5	687
531	11	1	4	1	689.2	686.86	2.47851
532	11	1	4	2	688.1	6.143
533	11	1	4	3	688
534	11	1	4	4	686.1
535	11	1	4	5	682.9
536	11	2	4	1	699.2	697.82	3.60305
537	11	2	4	2	691.5	12.982
538	11	2	4	3	700.6
539	11	2	4	4	698.8
540	11	2	4	5	699
541	11	1	5	1	714.6	712.9	2.81514
542	11	1	5	2	714	7.925
543	11	1	5	3	713.7
544	11	1	5	4	714.3
545	11	1	5	5	707.9
546	11	2	5	1	722.6	720.1	3.65171
547	11	2	5	2	721	13.335
548	11	2	5	3	722.9
549	11	2	5	4	713.9
550	11	2	5	5	720.1
551	12	1	1	1	924.279	917.649	8.83279
552	12	1	1	2	923.345	78.0182
553	12	1	1	3	922.905
554	12	1	1	4	914.026
555	12	1	1	5	903.688
556	12	2	1	1	880.187	882.106	1.67662
557	12	2	1	2	882.72	2.81105
558	12	2	1	3	880.675
559	12	2	1	4	882.639
560	12	2	1	5	884.309
561	12	1	2	1	911	903.2	5.89067
562	12	1	2	2	902	34.7
563	12	1	2	3	895
564	12	1	2	4	902
565	12	1	2	5	906
566	12	2	2	1	890	885.8	4.08656
567	12	2	2	2	879	16.7
568	12	2	2	3	887
569	12	2	2	4	887
570	12	2	2	5	886
571	12	1	3	1	951	952.8	6.01664
572	12	1	3	2	943	36.2
573	12	1	3	3	956
574	12	1	3	4	957
575	12	1	3	5	957
576	12	2	3	1	932	923.8	6.01664
577	12	2	3	2	922	36.2
578	12	2	3	3	919
579	12	2	3	4	928
580	12	2	3	5	918
581	12	1	4	1	951.6	946.34	5.22475
582	12	1	4	2	938.8	27.298
583	12	1	4	3	946
584	12	1	4	4	950.9
585	12	1	4	5	944.4
586	12	2	4	1	927.8	928.62	2.73807
587	12	2	4	2	932.7	7.497
588	12	2	4	3	929.1
589	12	2	4	4	928.4
590	12	2	4	5	925.1
591	12	1	5	1	997.1	993.54	5.21613
592	12	1	5	2	995	27.208
593	12	1	5	3	988.6
594	12	1	5	4	987.6
595	12	1	5	5	999.4
596	12	2	5	1	976.3	977.5	1.82071
597	12	2	5	2	977.2	3.315
598	12	2	5	3	979.2
599	12	2	5	4	979.5
600	12	2	5	5	975.3

## Sheet: Without IS
LCU	LCU unit	radiometer	Repetition	power	Average	SD	LCU			Radiometer
1	1	2	1	729	727.4	4.44972	1 = DeepCure			1=IS
1	1	2	2	728			2=Denjoy			2= bluephaseA
1	1	2	3	732			3= DentalSpark K.Y.			3=bluephase B
1	1	2	4	720			4= Bluephase G4			4=MSC15A
1	1	2	5	728			5=Bluephase PowerCure			5=MSC15B
1	2	2	1	754	752.8	1.64317	6= Woodpecker LED B
1	2	2	2	753			7=Woodpecker LED D
1	2	2	3	753			8= SmartLite Pro
1	2	2	4	754			9= SDR Radii Plus
1	2	2	5	750			10=PinkWave
2	1	2	1	409	417	6.04152	11=Valo Cordless
2	1	2	2	421			12= Valo Grand
2	1	2	3	413
2	1	2	4	424
2	1	2	5	418
2	2	2	1	413	411.2	6.6106
2	2	2	2	400
2	2	2	3	411
2	2	2	4	416
2	2	2	5	416
3	1	2	1	382	384.2	3.49285
3	1	2	2	384
3	1	2	3	389
3	1	2	4	380
3	1	2	5	386
3	2	2	1	462	464.2	3.56371
3	2	2	2	470
3	2	2	3	465
3	2	2	4	461
3	2	2	5	463
4	1	2	1	679	679.4	2.19089
4	1	2	2	677
4	1	2	3	683
4	1	2	4	679
4	1	2	5	679
4	2	2	1	638	655.2	9.85901
4	2	2	2	659
4	2	2	3	663
4	2	2	4	657
4	2	2	5	659
5	1	2	1	534	528	5.04975
5	1	2	2	530
5	1	2	3	530
5	1	2	4	525
5	1	2	5	521
5	2	2	1	553	553.6	4.09878
5	2	2	2	547
5	2	2	3	558
5	2	2	4	555
5	2	2	5	555
6	1	2	1	314	321	4.79583
6	1	2	2	318
6	1	2	3	324
6	1	2	4	325
6	1	2	5	324
6	2	2	1	299	298.2	5.54076
6	2	2	2	300
6	2	2	3	289
6	2	2	4	304
6	2	2	5	299
7	1	2	1	350	353.2	6.18061
7	1	2	2	355
7	1	2	3	351
7	1	2	4	347
7	1	2	5	363
7	2	2	1	329	328.6	7.36885
7	2	2	2	317
7	2	2	3	332
7	2	2	4	328
7	2	2	5	337
8	1	2	1	817	812.6	4.15933
8	1	2	2	813
8	1	2	3	815
8	1	2	4	806
8	1	2	5	812
8	2	2	1	856	851	4.41588
8	2	2	2	848
8	2	2	3	853
8	2	2	4	853
8	2	2	5	845
9	1	2	1	255	251.4	6.0663
9	1	2	2	241
9	1	2	3	255
9	1	2	4	255
9	1	2	5	251
9	2	2	1	260	256.8	4.96991
9	2	2	2	252
9	2	2	3	259
9	2	2	4	251
9	2	2	5	262
10	1	2	1	1405	1389.2	13.6638
10	1	2	2	1378
10	1	2	3	1374
10	1	2	4	1388
10	1	2	5	1401
10	2	2	1	1367	1362.2	11.2783
10	2	2	2	1349
10	2	2	3	1377
10	2	2	4	1365
10	2	2	5	1353
11	1	2	1	625	637.8	7.75887
11	1	2	2	640
11	1	2	3	646
11	1	2	4	638
11	1	2	5	640
11	2	2	1	658	661.4	3.71484
11	2	2	2	667
11	2	2	3	662
11	2	2	4	658
11	2	2	5	662
12	1	2	1	911	903.2	5.89067
12	1	2	2	902
12	1	2	3	895
12	1	2	4	902
12	1	2	5	906
12	2	2	1	890	885.8	4.08656
12	2	2	2	879
12	2	2	3	887
12	2	2	4	887
12	2	2	5	886
1	1	3	1	762	755.6	4.87852
1	1	3	2	751
1	1	3	3	751
1	1	3	4	755
1	1	3	5	759
1	2	3	1	784	777.4	5.45894
1	2	3	2	779
1	2	3	3	770
1	2	3	4	780
1	2	3	5	774
2	1	3	1	446	431.8	12.276
2	1	3	2	429
2	1	3	3	413
2	1	3	4	433
2	1	3	5	438
2	2	3	1	423	415.2	8.8713
2	2	3	2	418
2	2	3	3	400
2	2	3	4	416
2	2	3	5	419
3	1	3	1	403	398.6	5.59464
3	1	3	2	404
3	1	3	3	390
3	1	3	4	397
3	1	3	5	399
3	2	3	1	496	495	5.95819
3	2	3	2	491
3	2	3	3	492
3	2	3	4	505
3	2	3	5	491
4	1	3	1	720	719	3.67423
4	1	3	2	713
4	1	3	3	720
4	1	3	4	723
4	1	3	5	719
4	2	3	1	708	701	8.12404
4	2	3	2	702
4	2	3	3	687
4	2	3	4	704
4	2	3	5	704
5	1	3	1	555	555.6	3.71484
5	1	3	2	555
5	1	3	3	559
5	1	3	4	559
5	1	3	5	550
5	2	3	1	586	585.8	3.34664
5	2	3	2	587
5	2	3	3	580
5	2	3	4	588
5	2	3	5	588
6	1	3	1	345	336.8	4.81664
6	1	3	2	337
6	1	3	3	333
6	1	3	4	335
6	1	3	5	334
6	2	3	1	317	313	2.91548
6	2	3	2	312
6	2	3	3	315
6	2	3	4	311
6	2	3	5	310
7	1	3	1	375	361	8.27647
7	1	3	2	360
7	1	3	3	353
7	1	3	4	358
7	1	3	5	359
7	2	3	1	334	341.4	4.39318
7	2	3	2	341
7	2	3	3	344
7	2	3	4	343
7	2	3	5	345
8	1	3	1	842	841.2	1.92354
8	1	3	2	839
8	1	3	3	840
8	1	3	4	844
8	1	3	5	841
8	2	3	1	881	876.2	7.56307
8	2	3	2	877
8	2	3	3	881
8	2	3	4	879
8	2	3	5	863
9	1	3	1	245	255.2	7.15542
9	1	3	2	263
9	1	3	3	261
9	1	3	4	254
9	1	3	5	253
9	2	3	1	257	254.8	7.8867
9	2	3	2	261
9	2	3	3	241
9	2	3	4	257
9	2	3	5	258
10	1	3	1	1435	1427.2	14.9399
10	1	3	2	1429
10	1	3	3	1414
10	1	3	4	1447
10	1	3	5	1411
10	2	3	1	1425	1419.6	9.20869
10	2	3	2	1416
10	2	3	3	1427
10	2	3	4	1425
10	2	3	5	1405
11	1	3	1	656	665	7.84219
11	1	3	2	660
11	1	3	3	663
11	1	3	4	675
11	1	3	5	671
11	2	3	1	687	691.6	8.84873
11	2	3	2	700
11	2	3	3	682
11	2	3	4	702
11	2	3	5	687
12	1	3	1	951	952.8	6.01664
12	1	3	2	943
12	1	3	3	956
12	1	3	4	957
12	1	3	5	957
12	2	3	1	932	923.8	6.01664
12	2	3	2	922
12	2	3	3	919
12	2	3	4	928
12	2	3	5	918
1	1	4	1	733.5	731.44	1.43805
1	1	4	2	730.1
1	1	4	3	732.3
1	1	4	4	730.3
1	1	4	5	731
1	2	4	1	742.3	741.96	0.638749
1	2	4	2	741.1
1	2	4	3	741.7
1	2	4	4	742.8
1	2	4	5	741.9
2	1	4	1	464	462.98	3.30257
2	1	4	2	457.5
2	1	4	3	465.7
2	1	4	4	465.2
2	1	4	5	462.5
2	2	4	1	441.4	440.36	3.40044
2	2	4	2	444.4
2	2	4	3	435
2	2	4	4	440.7
2	2	4	5	440.3
3	1	4	1	422.5	424.6	2.44847
3	1	4	2	421.8
3	1	4	3	427.7
3	1	4	4	425
3	1	4	5	426
3	2	4	1	466.5	468.02	2.40977
3	2	4	2	470.5
3	2	4	3	470.8
3	2	4	4	466
3	2	4	5	466.3
4	1	4	1	704.5	709.36	3.7454
4	1	4	2	706.3
4	1	4	3	713.1
4	1	4	4	711.9
4	1	4	5	711
4	2	4	1	707.5	709.92	2.50639
4	2	4	2	706.9
4	2	4	3	711.9
4	2	4	4	712
4	2	4	5	711.3
5	1	4	1	566.8	567.5	3.15515
5	1	4	2	568.4
5	1	4	3	562.5
5	1	4	4	570.9
5	1	4	5	568.9
5	2	4	1	581.1	580.44	1.2341
5	2	4	2	579.4
5	2	4	3	579.6
5	2	4	4	582.3
5	2	4	5	579.8
6	1	4	1	347.1	347.3	6.10614
6	1	4	2	341.6
6	1	4	3	340.9
6	1	4	4	353.4
6	1	4	5	353.5
6	2	4	1	332.9	332.4	3.51497
6	2	4	2	326.8
6	2	4	3	331.7
6	2	4	4	335.8
6	2	4	5	334.8
7	1	4	1	377.4	378.84	2.45316
7	1	4	2	378.7
7	1	4	3	375.7
7	1	4	4	381.9
7	1	4	5	380.5
7	2	4	1	361.5	363.9	1.76777
7	2	4	2	363.4
7	2	4	3	364.7
7	2	4	4	366.3
7	2	4	5	363.6
8	1	4	1	934.6	937.4	10.3046
8	1	4	2	921.1
8	1	4	3	941.3
8	1	4	4	948.2
8	1	4	5	941.8
8	2	4	1	972.8	974.26	24.0125
8	2	4	2	933.7
8	2	4	3	981.6
8	2	4	4	993
8	2	4	5	990.2
9	1	4	1	271	271.24	9.34655
9	1	4	2	271.5
9	1	4	3	277.1
9	1	4	4	256.1
9	1	4	5	280.5
9	2	4	1	275	272.82	11.0346
9	2	4	2	261
9	2	4	3	286.9
9	2	4	4	262.4
9	2	4	5	278.8
10	1	4	1	925.2	913.88	16.0046
10	1	4	2	901.1
10	1	4	3	926.4
10	1	4	4	892.3
10	1	4	5	924.4
10	2	4	1	877.1	888.78	14.8893
10	2	4	2	874.9
10	2	4	3	888.7
10	2	4	4	890.9
10	2	4	5	912.3
11	1	4	1	689.2	686.86	2.47851
11	1	4	2	688.1
11	1	4	3	688
11	1	4	4	686.1
11	1	4	5	682.9
11	2	4	1	699.2	697.82	3.60305
11	2	4	2	691.5
11	2	4	3	700.6
11	2	4	4	698.8
11	2	4	5	699
12	1	4	1	951.6	946.34	5.22475
12	1	4	2	938.8
12	1	4	3	946
12	1	4	4	950.9
12	1	4	5	944.4
12	2	4	1	927.8	928.62	2.73807
12	2	4	2	932.7
12	2	4	3	929.1
12	2	4	4	928.4
12	2	4	5	925.1
1	1	5	1	773.1	770.12	2.44172
1	1	5	2	768.2
1	1	5	3	772.3
1	1	5	4	769.3
1	1	5	5	767.7
1	2	5	1	782.3	777.96	5.2932
1	2	5	2	784.7
1	2	5	3	772.5
1	2	5	4	774.1
1	2	5	5	776.2
2	1	5	1	483.4	479.76	2.43372
2	1	5	2	481.1
2	1	5	3	477.6
2	1	5	4	478.4
2	1	5	5	478.3
2	2	5	1	461.9	460.36	1.91259
2	2	5	2	460.3
2	2	5	3	459.8
2	2	5	4	457.5
2	2	5	5	462.3
3	1	5	1	443.5	438.96	6.17195
3	1	5	2	440.6
3	1	5	3	430.2
3	1	5	4	435.3
3	1	5	5	445.2
3	2	5	1	493.3	485.04	5.61498
3	2	5	2	487.8
3	2	5	3	479.3
3	2	5	4	483.7
3	2	5	5	481.1
4	1	5	1	728.3	735.44	4.59489
4	1	5	2	738.6
4	1	5	3	733.3
4	1	5	4	738.2
4	1	5	5	738.8
4	2	5	1	727.4	734.7	4.14548
4	2	5	2	736.4
4	2	5	3	737.7
4	2	5	4	736.3
4	2	5	5	735.7
5	1	5	1	594.9	592.02	2.29499
5	1	5	2	591.9
5	1	5	3	589.6
5	1	5	4	593.7
5	1	5	5	590
5	2	5	1	605.7	603.04	2.13143
5	2	5	2	604.2
5	2	5	3	603.2
5	2	5	4	600.1
5	2	5	5	602
6	1	5	1	364	364.14	3.45948
6	1	5	2	360.2
6	1	5	3	365.8
6	1	5	4	369
6	1	5	5	361.7
6	2	5	1	349.9	345.44	3.86044
6	2	5	2	339.4
6	2	5	3	345.1
6	2	5	4	345.6
6	2	5	5	347.2
7	1	5	1	385.9	390.068	3.62796
7	1	5	2	394.4
7	1	5	3	391.54
7	1	5	4	386.7
7	1	5	5	391.8
7	2	5	1	380.9	378.44	1.61338
7	2	5	2	378.9
7	2	5	3	376.6
7	2	5	4	378.2
7	2	5	5	377.6
8	1	5	1	973.7	966.92	6.99192
8	1	5	2	962.8
8	1	5	3	962.9
8	1	5	4	975.2
8	1	5	5	960
8	2	5	1	1005	1005.16	12.2527
8	2	5	2	1005
8	2	5	3	985.8
8	2	5	4	1019
8	2	5	5	1011
9	1	5	1	277.6	271.56	13.0508
9	1	5	2	273
9	1	5	3	257.5
9	1	5	4	289.4
9	1	5	5	260.3
9	2	5	1	280.1	276.22	10.1989
9	2	5	2	281.2
9	2	5	3	258.6
9	2	5	4	284.3
9	2	5	5	276.9
10	1	5	1	938.4	914.64	25.4693
10	1	5	2	893.2
10	1	5	3	888.3
10	1	5	4	943.8
10	1	5	5	909.5
10	2	5	1	906.5	920.66	13.6809
10	2	5	2	935.1
10	2	5	3	935.5
10	2	5	4	911.5
10	2	5	5	914.7
11	1	5	1	714.6	712.9	2.81514
11	1	5	2	714
11	1	5	3	713.7
11	1	5	4	714.3
11	1	5	5	707.9
11	2	5	1	722.6	720.1	3.65171
11	2	5	2	721
11	2	5	3	722.9
11	2	5	4	713.9
11	2	5	5	720.1
12	1	5	1	997.1	993.54	5.21613
12	1	5	2	995
12	1	5	3	988.6
12	1	5	4	987.6
12	1	5	5	999.4
12	2	5	1	976.3	977.5	1.82071
12	2	5	2	977.2
12	2	5	3	979.2
12	2	5	4	979.5
12	2	5	5	975.3

## Sheet: Only IS
LCU	LCU unit	radiometer	Repetition	power	Average	SD	LCU			Radiometer
1	1	1	1	757.22	753.97	2.89493	1 = DeepCure			1=IS
1	1	1	2	755.688			2=Denjoy			2= bluephaseA
1	1	1	3	754.951			3= DentalSpark K.Y.			3=bluephase B
1	1	1	4	751.815			4= Bluephase G4			4=MSC15A
1	1	1	5	750.175			5=Bluephase PowerCure			5=MSC15B
1	2	1	1	763.24	764.523	3.31781	6= Woodpecker LED B
1	2	1	2	761.996			7=Woodpecker LED D
1	2	1	3	761.295			8= SmartLite Pro
1	2	1	4	768.683			9= SDR Radii Plus
1	2	1	5	767.4			10=PinkWave
2	1	1	1	461.318	465.296	6.84108
2	1	1	2	461.651
2	1	1	3	458.222
2	1	1	4	472.573
2	1	1	5	472.719
2	2	1	1	464.3	458.573	10.0845
2	2	1	2	466.34
2	2	1	3	466.049
2	2	1	4	452.443
2	2	1	5	443.734
3	1	1	1	465.976	466.298	30.3756
3	1	1	2	458.519
3	1	1	3	469.843
3	1	1	4	426.107
3	1	1	5	511.044
3	2	1	1	567.597	549.362	25.0421
3	2	1	2	566.722
3	2	1	3	568.501
3	2	1	4	524.271
3	2	1	5	519.718
4	1	1	1	712.867	715.355	10.4476
4	1	1	2	726.524
4	1	1	3	726.135
4	1	1	4	705.867
4	1	1	5	705.384
4	2	1	1	711.86	709.246	1.90642
4	2	1	2	710.144
4	2	1	3	706.773
4	2	1	4	709.077
4	2	1	5	708.377
5	1	1	1	571.919	580.518	8.35469
5	1	1	2	575.292
5	1	1	3	576.949
5	1	1	4	591.852
5	1	1	5	586.579
5	2	1	1	597.674	601.275	10.8802
5	2	1	2	612.893
5	2	1	3	605.623
5	2	1	4	605.82
5	2	1	5	584.363
6	1	1	1	363.257	359.343	5.56368
6	1	1	2	363.663
6	1	1	3	362.839
6	1	1	4	355.571
6	1	1	5	351.382
6	2	1	1	341.521	343.518	3.05892
6	2	1	2	342.615
6	2	1	3	341.957
6	2	1	4	342.568
6	2	1	5	348.93
7	1	1	1	383.596	382.335	3.74429
7	1	1	2	381.509
7	1	1	3	380.07
7	1	1	4	388.098
7	1	1	5	378.403
7	2	1	1	383.182	372.339	11.0091
7	2	1	2	379.829
7	2	1	3	376.52
7	2	1	4	365.571
7	2	1	5	356.596
8	1	1	1	906.098	895.829	13.7941
8	1	1	2	906.266
8	1	1	3	904.821
8	1	1	4	884.507
8	1	1	5	877.453
8	2	1	1	940.004	929.206	12.6168
8	2	1	2	939.242
8	2	1	3	934.257
8	2	1	4	921.689
8	2	1	5	910.838
9	1	1	1	315.577	287.761	31.8699
9	1	1	2	307.955
9	1	1	3	308.946
9	1	1	4	248.769
9	1	1	5	257.56
9	2	1	1	315.608	303.599	18.7614
9	2	1	2	314.167
9	2	1	3	320.749
9	2	1	4	289.599
9	2	1	5	277.872
10	1	1	1	916.06	913.352	2.93526
10	1	1	2	915.6
10	1	1	3	913.19
10	1	1	4	908.658
10	1	1	5	913.253
10	2	1	1	911.177	905.089	8.5637
10	2	1	2	913.039
10	2	1	3	909.455
10	2	1	4	897.405
10	2	1	5	894.367
11	1	1	1	643.429	660.618	11.6825
11	1	1	2	658.763
11	1	1	3	660.607
11	1	1	4	664.422
11	1	1	5	675.868
11	2	1	1	695.783	697.599	1.35695
11	2	1	2	697.869
11	2	1	3	696.968
11	2	1	4	697.903
11	2	1	5	699.471
12	1	1	1	924.279	917.649	8.83279
12	1	1	2	923.345
12	1	1	3	922.905
12	1	1	4	914.026
12	1	1	5	903.688
12	2	1	1	880.187	882.106	1.67662
12	2	1	2	882.72
12	2	1	3	880.675
12	2	1	4	882.639
12	2	1	5	884.309

[truncated: 4 more sheets: Power Values, Sample 1 and Sample 2, among LCUs within each radiom, Sample 1 vs sample 2]
